# Supplementary material for: Pycnogonida (Arthropoda) from the Marine Biological Sample Museum in the Third Institute of Oceanography of MNR, with some new records and a checklist of Fujian, China
Source: Biodivers Data J. 2026 Mar 16;14:e180969. doi: 10.3897/BDJ.14.e180969 (PMC13010170; doi:10.3897/BDJ.14.e180969)
Supplement: XML Treatment for Achelia echinata [file BDJ.14.e180969-treatment1.xml]

<!DOCTYPE tp:taxon-treatment
  PUBLIC "-//TaxonX//DTD Taxonomic Treatment Publishing DTD v0 20100105//EN" "tax-treatment-NSO.dtd">
<tp:taxon-treatment xmlns:tp="http://www.plazi.org/taxpub"><tp:treatment-meta><mixed-citation publication-type="journal"><person-group><name><surname>Wang</surname><given-names>Jianjia</given-names></name><name><surname>Yang</surname><given-names>Yanyan</given-names></name><name><surname>Huang</surname><given-names>Dingyong</given-names></name><name><surname>Wang</surname><given-names>Chunguang</given-names></name><name><surname>Zhang</surname><given-names>Feng</given-names></name></person-group><article-title><tp:taxon-name><tp:taxon-name-part taxon-name-part-type="class">Pycnogonida</tp:taxon-name-part></tp:taxon-name> (<tp:taxon-name><tp:taxon-name-part taxon-name-part-type="phylum">Arthropoda</tp:taxon-name-part></tp:taxon-name>) from the Marine Biological Sample Museum in the Third Institute of Oceanography of MNR, with some new records and a checklist of Fujian, China</article-title><source>Biodivers Data J</source><day>16</day><month>03</month><year>2026</year><volume>14</volume><pub-id pub-id-type="doi">10.3897/BDJ.14.e180969</pub-id></mixed-citation></tp:treatment-meta><tp:nomenclature><tp:taxon-name><object-id xmlns:xlink="http://www.w3.org/1999/xlink" content-type="arpha" xlink:type="simple">CBA783DA-CF91-5815-B654-4F19CF792110</object-id><tp:taxon-name-part taxon-name-part-type="genus">Achelia</tp:taxon-name-part> <tp:taxon-name-part taxon-name-part-type="species">echinata</tp:taxon-name-part></tp:taxon-name><tp:taxon-authority>Hodge, 1864</tp:taxon-authority><tp:nomenclature-citation-list><tp:nomenclature-citation><tp:taxon-name>
                <tp:taxon-name-part taxon-name-part-type="genus" reg="Achelia"/>
                <tp:taxon-name-part taxon-name-part-type="species" reg="echinata"/>
              </tp:taxon-name><comment><italic><tp:taxon-name><tp:taxon-name-part taxon-name-part-type="genus" reg="Achelia">Achelia</tp:taxon-name-part> <tp:taxon-name-part taxon-name-part-type="species" reg="echinata">echinata</tp:taxon-name-part></tp:taxon-name> <xref ref-type="bibr" rid="B13688288">Hodge (1864)</xref></italic>: 115, pl. 12, figs. 7–10; <xref ref-type="bibr" rid="B13643667">Müller (1993)</xref>: 11–12 [literature]; <xref ref-type="bibr" rid="B13688297">Kim (2013)</xref>: 18–21 [literature], figs. 7–8; <xref ref-type="bibr" rid="B13643725">Munilla and Soler-Membrives (2014)</xref>: tab. 1 [distribution], 81 [list], 118–121, figs. 43–44, fig. 133D; <xref ref-type="bibr" rid="B13688305">Lehmann et al. (2014)</xref>: 165, figs. 2, 5–8; Lee 2020: 30 [key], 40–43 [literature], figs. 12–13 [distribution]; <xref ref-type="bibr" rid="B13688349">Miyazaki (2022)</xref>: 2–3 [literature, list]; <xref ref-type="bibr" rid="B13688322">Lucena and Christoffersen (2025)</xref>: e109857 [literature], fig. 2.</comment></tp:nomenclature-citation><tp:nomenclature-citation><tp:taxon-name>
                <tp:taxon-name-part taxon-name-part-type="genus" reg="Achelia"/>
                <tp:taxon-name-part taxon-name-part-type="species" reg="echinata"/>
              </tp:taxon-name><comment><italic><tp:taxon-name><tp:taxon-name-part taxon-name-part-type="genus" reg="Ammothea">Ammothea</tp:taxon-name-part></tp:taxon-name> fibulifera <xref ref-type="bibr" rid="B13890260">Dohrn (1881)</xref></italic>: 141–145, 15, 49, 51, 81, pl. 4, figs. 1–22.</comment></tp:nomenclature-citation><tp:nomenclature-citation><tp:taxon-name><tp:taxon-name-part taxon-name-part-type="genus" reg="Ammothea">Ammothea</tp:taxon-name-part> <tp:taxon-name-part taxon-name-part-type="species" reg="echinata">echinata</tp:taxon-name-part></tp:taxon-name><comment> – <xref ref-type="bibr" rid="B13688340">Sars (1891)</xref>: 120–124, pl. 13: figs. 1a–m.</comment></tp:nomenclature-citation><tp:nomenclature-citation><tp:taxon-name><tp:taxon-name-part taxon-name-part-type="genus" reg="Ammothea">Ammothea</tp:taxon-name-part> (<tp:taxon-name-part taxon-name-part-type="subgenus" reg="Achelia">Achelia</tp:taxon-name-part>) <tp:taxon-name-part taxon-name-part-type="species" reg="echinata">echinata</tp:taxon-name-part></tp:taxon-name><comment> – <xref ref-type="bibr" rid="B13890301">Bouvier (1923)</xref>: 52 [key], 55.</comment></tp:nomenclature-citation><tp:nomenclature-citation><tp:taxon-name><tp:taxon-name-part taxon-name-part-type="genus" reg="Ammothea">Ammothea</tp:taxon-name-part> <tp:taxon-name-part taxon-name-part-type="species" reg="echinata">echinata</tp:taxon-name-part> <tp:taxon-name-part taxon-name-part-type="subspecies" reg="orientalis">orientalis</tp:taxon-name-part></tp:taxon-name><comment> <xref ref-type="bibr" rid="B13890363">Losina-Losinsky (1933)</xref>: 55–57, 77–78, figs. 7–8.</comment></tp:nomenclature-citation><tp:nomenclature-citation><tp:taxon-name><tp:taxon-name-part taxon-name-part-type="genus" reg="Ammothea">Ammothea</tp:taxon-name-part> (<tp:taxon-name-part taxon-name-part-type="subgenus" reg="Achelia">Achelia</tp:taxon-name-part>) <tp:taxon-name-part taxon-name-part-type="species" reg="echinata">echinata</tp:taxon-name-part> <tp:taxon-name-part taxon-name-part-type="infraspecific-rank">var.</tp:taxon-name-part> <tp:taxon-name-part taxon-name-part-type="variety" reg="sinensis">sinensis</tp:taxon-name-part></tp:taxon-name><comment> <xref ref-type="bibr" rid="B13643675">Lou (1936)</xref>: 19–30, pls. II–IV, figs. 7–9.</comment></tp:nomenclature-citation><tp:nomenclature-citation><tp:taxon-name><tp:taxon-name-part taxon-name-part-type="genus" reg="Ammothea">Ammothea</tp:taxon-name-part> (<tp:taxon-name-part taxon-name-part-type="subgenus" reg="Achelia">Achelia</tp:taxon-name-part>) <tp:taxon-name-part taxon-name-part-type="species" reg="echinata">echinata</tp:taxon-name-part> <tp:taxon-name-part taxon-name-part-type="infraspecific-rank">var.</tp:taxon-name-part> <tp:taxon-name-part taxon-name-part-type="variety" reg="japonica">japonica</tp:taxon-name-part></tp:taxon-name><comment> <xref ref-type="bibr" rid="B13893033">Ohsima (1936)</xref>: 865 [literature].</comment></tp:nomenclature-citation><tp:nomenclature-citation><tp:taxon-name><tp:taxon-name-part taxon-name-part-type="genus" reg="Achelia">Achelia</tp:taxon-name-part> <tp:taxon-name-part taxon-name-part-type="species" reg="echinata">echinata</tp:taxon-name-part> <tp:taxon-name-part taxon-name-part-type="subspecies" reg="nasuta">nasuta</tp:taxon-name-part></tp:taxon-name><comment> <xref ref-type="bibr" rid="B13893060">Marcus (1940)</xref>: 84, 128.</comment></tp:nomenclature-citation><tp:nomenclature-citation><tp:taxon-name><tp:taxon-name-part taxon-name-part-type="genus" reg="Achelia">Achelia</tp:taxon-name-part> <tp:taxon-name-part taxon-name-part-type="species" reg="echinata">echinata</tp:taxon-name-part> <tp:taxon-name-part taxon-name-part-type="subspecies" reg="orientalis">orientalis</tp:taxon-name-part></tp:taxon-name><comment> <xref ref-type="bibr" rid="B13893042">Hedgpeth (1949)</xref>: 318.</comment></tp:nomenclature-citation><tp:nomenclature-citation><tp:taxon-name>
                <tp:taxon-name-part taxon-name-part-type="genus" reg="Achelia"/>
                <tp:taxon-name-part taxon-name-part-type="species" reg="echinata"/>
              </tp:taxon-name><comment><italic><tp:taxon-name><tp:taxon-name-part taxon-name-part-type="genus" reg="Achelia">Achelia</tp:taxon-name-part> <tp:taxon-name-part taxon-name-part-type="species" reg="echinata">echinata</tp:taxon-name-part> <tp:taxon-name-part taxon-name-part-type="subspecies" reg="sinensis">sinensis</tp:taxon-name-part></tp:taxon-name> <xref ref-type="bibr" rid="B13893051">Nesis (1967)</xref></italic>: 249.</comment></tp:nomenclature-citation></tp:nomenclature-citation-list></tp:nomenclature><tp:treatment-sec sec-type="materials"><title>Materials</title><list list-type="alpha-lower" list-content="occurrences"><list-item><p><bold>Type status:</bold> <named-content xmlns:xlink="http://www.w3.org/1999/xlink" content-type="dwc:typeStatus" xlink:type="simple">Other material</named-content>. <bold>Occurrence:</bold> individualID: <named-content xmlns:xlink="http://www.w3.org/1999/xlink" content-type="dwc:individualID" xlink:type="simple">TIO2007XM22.001</named-content>; individualCount: <named-content xmlns:xlink="http://www.w3.org/1999/xlink" content-type="dwc:individualCount" xlink:type="simple">1</named-content>; sex: <named-content xmlns:xlink="http://www.w3.org/1999/xlink" content-type="dwc:sex" xlink:type="simple">female</named-content>; lifeStage: <named-content xmlns:xlink="http://www.w3.org/1999/xlink" content-type="dwc:lifeStage" xlink:type="simple">adult</named-content>; reproductiveCondition: <named-content xmlns:xlink="http://www.w3.org/1999/xlink" content-type="dwc:reproductiveCondition" xlink:type="simple">with eggs</named-content>; occurrenceID: <named-content xmlns:xlink="http://www.w3.org/1999/xlink" content-type="dwc:occurrenceID" xlink:type="simple">40379966-422E-5AF4-A57D-3519C8B2F1E5</named-content>; <bold>Taxon:</bold> scientificName: <named-content xmlns:xlink="http://www.w3.org/1999/xlink" content-type="dwc:scientificName" xlink:type="simple"><italic><tp:taxon-name><tp:taxon-name-part taxon-name-part-type="genus" reg="Achelia">Achelia</tp:taxon-name-part> <tp:taxon-name-part taxon-name-part-type="species" reg="echinata">echinata</tp:taxon-name-part></tp:taxon-name></italic> Hodge,1864</named-content>; <bold>Location:</bold> island: <named-content xmlns:xlink="http://www.w3.org/1999/xlink" content-type="dwc:island" xlink:type="simple">Dongmenyu Islet</named-content>; country: <named-content xmlns:xlink="http://www.w3.org/1999/xlink" content-type="dwc:country" xlink:type="simple">China</named-content>; stateProvince: <named-content xmlns:xlink="http://www.w3.org/1999/xlink" content-type="dwc:stateProvince" xlink:type="simple">Fujian</named-content>; verbatimDepth: <named-content xmlns:xlink="http://www.w3.org/1999/xlink" content-type="dwc:verbatimDepth" xlink:type="simple">36 m</named-content>; verbatimLatitude: <named-content xmlns:xlink="http://www.w3.org/1999/xlink" content-type="dwc:verbatimLatitude" xlink:type="simple">23.72 N</named-content>; verbatimLongitude: <named-content xmlns:xlink="http://www.w3.org/1999/xlink" content-type="dwc:verbatimLongitude" xlink:type="simple">117.57 E</named-content>; <bold>Identification:</bold> identifiedBy: <named-content xmlns:xlink="http://www.w3.org/1999/xlink" content-type="dwc:identifiedBy" xlink:type="simple">Jianjia Wang</named-content>; <bold>Event:</bold> samplingProtocol: <named-content xmlns:xlink="http://www.w3.org/1999/xlink" content-type="dwc:samplingProtocol" xlink:type="simple">Box Corer</named-content>; year: <named-content xmlns:xlink="http://www.w3.org/1999/xlink" content-type="dwc:year" xlink:type="simple">2007</named-content>; month: <named-content xmlns:xlink="http://www.w3.org/1999/xlink" content-type="dwc:month" xlink:type="simple">01</named-content>; day: <named-content xmlns:xlink="http://www.w3.org/1999/xlink" content-type="dwc:day" xlink:type="simple">25</named-content>; habitat: <named-content xmlns:xlink="http://www.w3.org/1999/xlink" content-type="dwc:habitat" xlink:type="simple">sand</named-content></p></list-item></list></tp:treatment-sec><tp:treatment-sec sec-type="Distribution"><title>Distribution</title><p>This species is widely distributed in the Northern Hemisphere, with a depth range of 0 to 300 m (<xref ref-type="bibr" rid="B13643667">Müller 1993</xref>). The previous records in China included Shandong (Qingdao) and Hong Kong (Cape d'Aguilar) (<xref ref-type="bibr" rid="B13643675">Lou 1936</xref>, <xref ref-type="bibr" rid="B13643614">Bamber 1997</xref>). This study extends the distribution of this species in China to Fujian and the depth is consistent with previous records.</p></tp:treatment-sec><tp:treatment-sec sec-type="Remarks"><title>Remarks</title><p>The research history of this species is quite complex, with numerous synonyms and sub-species. This situation might be attributed to Hodge’s (<xref ref-type="bibr" rid="B13688288">Hodge 1864</xref>) initially imperfect description and illustrations, as well as the failure to specify the type specimen, which prevented the re-examination and the provision of more detailed description and illustrations. Our specimens which had a fractured proboscis and ovigers agreed generally with the description and illustrations given by <xref ref-type="bibr" rid="B13688288">Hodge (1864)</xref>, <xref ref-type="bibr" rid="B13688297">Kim (2013)</xref>, <italic><xref ref-type="bibr" rid="B13688305">Lehmann et al. (2014)</xref></italic> and <xref ref-type="bibr" rid="B13643725">Munilla and Soler-Membrives (2014)</xref> by having pipette-shaped proboscis, paired tubercles on the lateral processes and tubercles on the leg articles, while the heel spines are either two or four, which is slightly different from the usual three spines (Fig. <xref ref-type="fig" rid="F13721732">2</xref>A and B). Compared to the descriptions and illustrations provided by <xref ref-type="bibr" rid="B13643675">Lou (1936)</xref> and <xref ref-type="bibr" rid="B13688314">Lee (2020)</xref>, our specimens have relatively shorter chelifores. Furthermore, in contrast with the description and illustrations provided by <xref ref-type="bibr" rid="B13688340">Sars (1891)</xref> and <xref ref-type="bibr" rid="B13688322">Lucena and Christoffersen (2025)</xref>, our specimen presents a more typical pipette-like proboscis, while the distal contraction part of the proboscis of the former is shorter and less distinct and the overall shape is more spindle-shaped.</p><p><xref ref-type="bibr" rid="B13688349">Miyazaki (2022)</xref> briefly summarised the previous research of <italic><tp:taxon-name><tp:taxon-name-part taxon-name-part-type="genus" reg="Achelia">A.</tp:taxon-name-part> <tp:taxon-name-part taxon-name-part-type="species" reg="echinata">echinata</tp:taxon-name-part></tp:taxon-name></italic> and <italic><tp:taxon-name><tp:taxon-name-part taxon-name-part-type="genus" reg="Achelia">A.</tp:taxon-name-part> <tp:taxon-name-part taxon-name-part-type="species" reg="japonica">japonica</tp:taxon-name-part></tp:taxon-name></italic> and indicated that more investigations were still needed to confirm the validity of <italic><tp:taxon-name><tp:taxon-name-part taxon-name-part-type="genus" reg="Achelia">A.</tp:taxon-name-part> <tp:taxon-name-part taxon-name-part-type="species" reg="japonica">japonica</tp:taxon-name-part></tp:taxon-name></italic>, especially considering Ortmann’s (<xref ref-type="bibr" rid="B13688358">Ortmann 1890</xref>) imperfect description. Therefore, in Miyazaki’s (<xref ref-type="bibr" rid="B13688349">Miyazaki 2022</xref>) study, “all records are tentatively collected in <italic><tp:taxon-name><tp:taxon-name-part taxon-name-part-type="genus" reg="Achelia">Achelia</tp:taxon-name-part> <tp:taxon-name-part taxon-name-part-type="species" reg="echinata">echinata</tp:taxon-name-part></tp:taxon-name></italic>”. In Ortman's (<xref ref-type="bibr" rid="B13688358">Ortmann 1890</xref>) description, the thick proboscis and extremely short chelifores of the specimen were significantly different from those of <italic><tp:taxon-name><tp:taxon-name-part taxon-name-part-type="genus" reg="Achelia">A.</tp:taxon-name-part> <tp:taxon-name-part taxon-name-part-type="species" reg="echinata">echinata</tp:taxon-name-part></tp:taxon-name></italic>. This was the important reason why Utinomi (<xref ref-type="bibr" rid="B13688367">Utinomi 1954</xref>, <xref ref-type="bibr" rid="B13688376">Utinomi 1959</xref>) classified it as an independent species. Therefore, further investigation and research on <italic><tp:taxon-name><tp:taxon-name-part taxon-name-part-type="genus" reg="Achelia">A.</tp:taxon-name-part> <tp:taxon-name-part taxon-name-part-type="species" reg="japonica">japonica</tp:taxon-name-part></tp:taxon-name></italic> is necessary, but for now, it should be retained as an independent species. At least, it should not be simply grouped together with <italic><tp:taxon-name><tp:taxon-name-part taxon-name-part-type="genus" reg="Achelia">A.</tp:taxon-name-part> <tp:taxon-name-part taxon-name-part-type="species" reg="echinata">echinata</tp:taxon-name-part></tp:taxon-name></italic>. Moreover, classifying these subspecies (<xref ref-type="bibr" rid="B13688349">Miyazaki 2022</xref>, <xref ref-type="bibr" rid="B13688387">Bamber et al. 2025</xref>), <italic><tp:taxon-name><tp:taxon-name-part taxon-name-part-type="genus" reg="Achelia">A.</tp:taxon-name-part> <tp:taxon-name-part taxon-name-part-type="species" reg="echinata">echinata</tp:taxon-name-part> <tp:taxon-name-part taxon-name-part-type="subspecies" reg="nasuta">nasuta</tp:taxon-name-part></tp:taxon-name></italic> Marcus, 1940 (originally <italic><tp:taxon-name><tp:taxon-name-part taxon-name-part-type="genus" reg="Ammothea">Ammothea</tp:taxon-name-part> <tp:taxon-name-part taxon-name-part-type="species" reg="echinata">echinata</tp:taxon-name-part> <tp:taxon-name-part taxon-name-part-type="subspecies" reg="orientalis">orientalis</tp:taxon-name-part></tp:taxon-name></italic> Losina-Losinsky, 1933) and <italic><tp:taxon-name><tp:taxon-name-part taxon-name-part-type="genus" reg="Achelia">A.</tp:taxon-name-part> <tp:taxon-name-part taxon-name-part-type="species" reg="echinata">echinata</tp:taxon-name-part> <tp:taxon-name-part taxon-name-part-type="subspecies" reg="sinensis">sinensis</tp:taxon-name-part></tp:taxon-name></italic> (<tp:taxon-name><tp:taxon-name-part taxon-name-part-type="genus" reg="Ammothea">Ammothea</tp:taxon-name-part> (<tp:taxon-name-part taxon-name-part-type="subgenus" reg="Achelia">A.</tp:taxon-name-part>) <tp:taxon-name-part taxon-name-part-type="species" reg="echinata">echinata</tp:taxon-name-part> <tp:taxon-name-part taxon-name-part-type="infraspecific-rank">var.</tp:taxon-name-part> <tp:taxon-name-part taxon-name-part-type="variety" reg="sinensis">sinensis</tp:taxon-name-part></tp:taxon-name>) (Lou, 1936), which have typical <italic><tp:taxon-name><tp:taxon-name-part taxon-name-part-type="genus" reg="Achelia">A.</tp:taxon-name-part> <tp:taxon-name-part taxon-name-part-type="species" reg="echinata">echinata</tp:taxon-name-part></tp:taxon-name></italic> characteristics in <italic><tp:taxon-name><tp:taxon-name-part taxon-name-part-type="genus" reg="Achelia">A.</tp:taxon-name-part> <tp:taxon-name-part taxon-name-part-type="species" reg="japonica">japonica</tp:taxon-name-part></tp:taxon-name></italic> is also questionable.</p></tp:treatment-sec><tp:treatment-sec><!--Section generated to contain objects referenced in tp:taxon-treatment.--><fig-group id="F13721732" position="float" orientation="portrait"><caption><p><italic><tp:taxon-name><tp:taxon-name-part taxon-name-part-type="genus" reg="Achelia">Achelia</tp:taxon-name-part> <tp:taxon-name-part taxon-name-part-type="species" reg="echinata">echinata</tp:taxon-name-part></tp:taxon-name></italic> (TIO2007XM22.001):</p></caption><fig id="F13721737" position="float" orientation="portrait"><object-id xmlns:xlink="http://www.w3.org/1999/xlink" content-type="arpha" xlink:type="simple">CE95030D-6868-5144-A952-5A74874F3CC1</object-id><object-id xmlns:xlink="http://www.w3.org/1999/xlink" content-type="doi" xlink:type="simple">10.3897/BDJ.14.e180969.figure2a</object-id><label>Figure 2a.</label><caption><p>Dorsal view, arrows indicate the broken proboscis. Scale bar = 1 mm;</p></caption><graphic xmlns:xlink="http://www.w3.org/1999/xlink" xlink:href="bdj-14-e180969-g002_a.png" xlink:type="simple" position="float" orientation="portrait" id="oo_1479320.png"><uri content-type="original_file" xlink:type="simple">https://binary.pensoft.net/fig/1479320</uri></graphic></fig><fig id="F13721738" position="float" orientation="portrait"><object-id xmlns:xlink="http://www.w3.org/1999/xlink" content-type="arpha" xlink:type="simple">C9848BC9-BC90-5F86-AA91-466861E59B1D</object-id><object-id xmlns:xlink="http://www.w3.org/1999/xlink" content-type="doi" xlink:type="simple">10.3897/BDJ.14.e180969.figure2b</object-id><label>Figure 2b.</label><caption><p>Leg 1. Scale bar = 0.5 mm.</p></caption><graphic xmlns:xlink="http://www.w3.org/1999/xlink" xlink:href="bdj-14-e180969-g002_b.png" xlink:type="simple" position="float" orientation="portrait" id="oo_1479323.png"><uri content-type="original_file" xlink:type="simple">https://binary.pensoft.net/fig/1479323</uri></graphic></fig></fig-group></tp:treatment-sec><ref-list><ref id="B13688288"><element-citation xmlns:xlink="http://www.w3.org/1999/xlink" publication-type="article" xlink:type="simple"><person-group person-group-type="author"><name name-style="western"><surname>Hodge</surname><given-names>G.</given-names></name></person-group><year>1864</year><article-title>List of the British <tp:taxon-name><tp:taxon-name-part taxon-name-part-type="superfamily">Pycnogonoidea</tp:taxon-name-part></tp:taxon-name>, with descriptions of several new species</article-title><source>The Annals and Magazine of Natural History</source><volume>13</volume><issue>74</issue><fpage>113</fpage><lpage>117</lpage><pub-id pub-id-type="doi">10.1080/00222936408681584</pub-id></element-citation></ref><ref id="B13643667"><element-citation xmlns:xlink="http://www.w3.org/1999/xlink" publication-type="book" xlink:type="simple"><person-group person-group-type="author"><name name-style="western"><surname>Müller</surname><given-names>H. G.</given-names></name></person-group><year>1993</year><source>World catalogue and bibliography of the recent <tp:taxon-name><tp:taxon-name-part taxon-name-part-type="class">Pycnogonida</tp:taxon-name-part></tp:taxon-name></source><publisher-name>Wiss Verlag</publisher-name><publisher-loc>Wetzlar</publisher-loc></element-citation></ref><ref id="B13688297"><element-citation xmlns:xlink="http://www.w3.org/1999/xlink" publication-type="book" xlink:type="simple"><person-group person-group-type="author"><name name-style="western"><surname>Kim</surname><given-names>I. H.</given-names></name></person-group><year>2013</year><source>Invertebrate fauna of Korea. Volume 21, Number 25: Sea spiders: <tp:taxon-name><tp:taxon-name-part taxon-name-part-type="phylum">Arthropoda</tp:taxon-name-part></tp:taxon-name>: <tp:taxon-name><tp:taxon-name-part taxon-name-part-type="class">Pycnogonida</tp:taxon-name-part></tp:taxon-name>: <tp:taxon-name><tp:taxon-name-part taxon-name-part-type="order">Pantopoda</tp:taxon-name-part></tp:taxon-name></source><publisher-name>National Institute of Biological Resources, Ministry of Environment</publisher-name></element-citation></ref><ref id="B13643725"><element-citation xmlns:xlink="http://www.w3.org/1999/xlink" publication-type="book" xlink:type="simple"><person-group person-group-type="author"><name name-style="western"><surname>Munilla</surname><given-names>T.</given-names></name><name name-style="western"><surname>Soler-Membrives</surname><given-names>A.</given-names></name></person-group><year>2014</year><source><tp:taxon-name><tp:taxon-name-part taxon-name-part-type="class">Pycnogonida</tp:taxon-name-part></tp:taxon-name> Serie Serie Fauna Ibérica</source><edition>M. Ramos et al.</edition><volume>Vol. 39</volume><publisher-name>Museo Nacional de Ciencias Naturales</publisher-name><publisher-loc>Madrid</publisher-loc></element-citation></ref><ref id="B13688305"><element-citation xmlns:xlink="http://www.w3.org/1999/xlink" publication-type="article" xlink:type="simple"><person-group person-group-type="author"><name name-style="western"><surname>Lehmann</surname><given-names>T.</given-names></name><name name-style="western"><surname>Heß</surname><given-names>M.</given-names></name><name name-style="western"><surname>Melzer</surname><given-names>R.</given-names></name></person-group><year>2014</year><article-title>Common littoral pycnogonids of the Mediterranean Sea</article-title><source>Zoosystematics and Evolution</source><volume>90</volume><issue>2</issue><fpage>163</fpage><lpage>224</lpage><pub-id pub-id-type="doi">10.3897/zse.90.7520</pub-id></element-citation></ref><ref id="B13688349"><element-citation xmlns:xlink="http://www.w3.org/1999/xlink" publication-type="article" xlink:type="simple"><person-group person-group-type="author"><name name-style="western"><surname>Miyazaki</surname><given-names>K.</given-names></name></person-group><year>2022</year><article-title>A taxonomic list of sea spiders (<tp:taxon-name><tp:taxon-name-part taxon-name-part-type="phylum">Arthropoda</tp:taxon-name-part></tp:taxon-name>, <tp:taxon-name><tp:taxon-name-part taxon-name-part-type="class">Pycnogonida</tp:taxon-name-part></tp:taxon-name>) from Japanese Waters</article-title><source>Zoological Science</source><volume>39</volume><issue>1</issue><pub-id pub-id-type="doi">10.2108/zs210077</pub-id></element-citation></ref><ref id="B13688322"><element-citation xmlns:xlink="http://www.w3.org/1999/xlink" publication-type="article" xlink:type="simple"><person-group person-group-type="author"><name name-style="western"><surname>Lucena</surname><given-names>R.</given-names></name><name name-style="western"><surname>Christoffersen</surname><given-names>M.</given-names></name></person-group><year>2025</year><article-title>First record of <italic><tp:taxon-name><tp:taxon-name-part taxon-name-part-type="genus" reg="Achelia">Achelia</tp:taxon-name-part> <tp:taxon-name-part taxon-name-part-type="species" reg="echinata">echinata</tp:taxon-name-part></tp:taxon-name></italic> (<tp:taxon-name><tp:taxon-name-part taxon-name-part-type="class">Pycnogonida</tp:taxon-name-part></tp:taxon-name>, <tp:taxon-name><tp:taxon-name-part taxon-name-part-type="family">Ammotheidae</tp:taxon-name-part></tp:taxon-name>) in Brazil</article-title><source>Caldasia</source><volume>47</volume><pub-id pub-id-type="doi">10.15446/caldasia.v47.109857</pub-id></element-citation></ref><ref id="B13890260"><element-citation xmlns:xlink="http://www.w3.org/1999/xlink" publication-type="article" xlink:type="simple"><person-group person-group-type="author"><name name-style="western"><surname>Dohrn</surname><given-names>A.</given-names></name></person-group><year>1881</year><article-title>Die Pantopoden des Golfes von Neapel und der angrenzenden Meeres-Abschnitte</article-title><source>Monographie der Fauna und Flora des golfes von Neapel</source><volume>3</volume><fpage>1</fpage><lpage>252</lpage><pub-id pub-id-type="doi">10.5962/bhl.title.16340</pub-id></element-citation></ref><ref id="B13688340"><element-citation xmlns:xlink="http://www.w3.org/1999/xlink" publication-type="article" xlink:type="simple"><person-group person-group-type="author"><name name-style="western"><surname>Sars</surname><given-names>G. O.</given-names></name></person-group><year>1891</year><article-title><tp:taxon-name><tp:taxon-name-part taxon-name-part-type="superfamily">Pycnogonoidea</tp:taxon-name-part></tp:taxon-name>. Norwegian North-Atlantic Expedition, 1876-1878</article-title><source>Zoology</source><volume>6</volume><fpage>1</fpage><lpage>163</lpage></element-citation></ref><ref id="B13890301"><element-citation xmlns:xlink="http://www.w3.org/1999/xlink" publication-type="book" xlink:type="simple"><person-group person-group-type="author"><name name-style="western"><surname>Bouvier</surname><given-names>E. L.</given-names></name></person-group><year>1923</year><source>Faune de France 7, Pycnogonide</source><publisher-name>Lechevalier</publisher-name><publisher-loc>Paris</publisher-loc><size units="page">69</size></element-citation></ref><ref id="B13890363"><element-citation xmlns:xlink="http://www.w3.org/1999/xlink" publication-type="article" xlink:type="simple"><person-group person-group-type="author"><name name-style="western"><surname>Losina-Losinsky</surname><given-names>L. K.</given-names></name></person-group><year>1933</year><article-title><tp:taxon-name><tp:taxon-name-part taxon-name-part-type="order">Pantopoda</tp:taxon-name-part></tp:taxon-name> of the eastern seas of USSR</article-title><source>Gosudarstvennyi Gidrologicheskii Institut Issledovaniia Morei S S S R Inst Hydrol Explor Mers U R S S</source><volume>17</volume><fpage>43</fpage><lpage>80</lpage></element-citation></ref><ref id="B13643675"><element-citation xmlns:xlink="http://www.w3.org/1999/xlink" publication-type="article" xlink:type="simple"><person-group person-group-type="author"><name name-style="western"><surname>Lou</surname><given-names>T. H.</given-names></name></person-group><year>1936</year><article-title>Sur deux nouvelles varietes de Pycnogonides recueillies a Tsing-Tao, dans la Baie de Kiao-Chow, Chine</article-title><source>Contributions from the Institute of Zoology, National Academy of Peiping</source><volume>3</volume><issue>1</issue><fpage>1</fpage><lpage>34</lpage></element-citation></ref><ref id="B13893033"><element-citation xmlns:xlink="http://www.w3.org/1999/xlink" publication-type="article" xlink:type="simple"><person-group person-group-type="author"><name name-style="western"><surname>Ohsima</surname><given-names>H</given-names></name></person-group><year>1936</year><article-title>A List of <tp:taxon-name><tp:taxon-name-part taxon-name-part-type="class">Pycnogonida</tp:taxon-name-part></tp:taxon-name> Recorded From Japanese and Adjacent Waters</article-title><source>Dôbutsugaku Zasshi</source><volume>48</volume><issue>8-10</issue><fpage>861</fpage><lpage>869</lpage></element-citation></ref><ref id="B13893060"><element-citation xmlns:xlink="http://www.w3.org/1999/xlink" publication-type="article" xlink:type="simple"><person-group person-group-type="author"><name name-style="western"><surname>Marcus</surname><given-names>Ernst</given-names></name></person-group><year>1940</year><article-title>Os <tp:taxon-name><tp:taxon-name-part taxon-name-part-type="order">Pantopoda</tp:taxon-name-part></tp:taxon-name> brasileiros e os demais sul-americanos</article-title><source>Boletins da Faculdade de Philosophia, Sciencias e Letras, Universidade de São Paulo. Zoologia</source><volume>4</volume><issue>4</issue><fpage>3</fpage><lpage>179</lpage><pub-id pub-id-type="doi">10.11606/issn.2526-4877.bsffclzoologia.1940.114110</pub-id></element-citation></ref><ref id="B13893042"><element-citation xmlns:xlink="http://www.w3.org/1999/xlink" publication-type="article" xlink:type="simple"><person-group person-group-type="author"><name name-style="western"><surname>Hedgpeth</surname><given-names>Joel W.</given-names></name></person-group><year>1949</year><article-title>Report on the <tp:taxon-name><tp:taxon-name-part taxon-name-part-type="class">Pycnogonida</tp:taxon-name-part></tp:taxon-name> Collected by the Albatross in Japanese Waters in 1900 and 1906</article-title><source>Proceedings of the United States National Museum</source><volume>98</volume><issue>3231</issue><fpage>233</fpage><lpage>321</lpage><pub-id pub-id-type="doi">10.5479/si.00963801.98-3231.233</pub-id></element-citation></ref><ref id="B13893051"><element-citation xmlns:xlink="http://www.w3.org/1999/xlink" publication-type="article" xlink:type="simple"><person-group person-group-type="author"><name name-style="western"><surname>Nesis</surname><given-names>KN</given-names></name></person-group><year>1967</year><article-title><tp:taxon-name><tp:taxon-name-part taxon-name-part-type="class">Pycnogonida</tp:taxon-name-part></tp:taxon-name> (<tp:taxon-name><tp:taxon-name-part taxon-name-part-type="order">Pantopoda</tp:taxon-name-part></tp:taxon-name>) of Possjet Bay and South Sakhalin taken by the underwater exploring expedition of the Zoological Institute of the Academy of Science of the USSR in 1962-1963</article-title><source>Issledovanniya Fauny Morei</source><volume>5</volume><issue>13</issue><fpage>248</fpage><lpage>251</lpage></element-citation></ref><ref id="B13643614"><element-citation xmlns:xlink="http://www.w3.org/1999/xlink" publication-type="article" xlink:type="simple"><person-group person-group-type="author"><name name-style="western"><surname>Bamber</surname><given-names>R. N.</given-names></name></person-group><year>1997</year><article-title>Pycnogonids (<tp:taxon-name><tp:taxon-name-part taxon-name-part-type="phylum">Arthropoda</tp:taxon-name-part></tp:taxon-name>: <tp:taxon-name><tp:taxon-name-part taxon-name-part-type="class">Pycnogonida</tp:taxon-name-part></tp:taxon-name>) from the Cape D' Aguilar Marine Reserve, Hong Kong</article-title><source>The Marine Flora and Fauna of Hong Kong and Southern China IV</source><fpage>143</fpage><lpage>158</lpage><pub-id pub-id-type="doi">10.1515/9789882202184-013</pub-id></element-citation></ref><ref id="B13688314"><element-citation xmlns:xlink="http://www.w3.org/1999/xlink" publication-type="thesis" xlink:type="simple"><person-group person-group-type="author"><name name-style="western"><surname>Lee</surname><given-names>D.</given-names></name></person-group><year>2020</year><source>Systematic studies on the sea spiders (<tp:taxon-name><tp:taxon-name-part taxon-name-part-type="phylum">Arthropoda</tp:taxon-name-part></tp:taxon-name>: <tp:taxon-name><tp:taxon-name-part taxon-name-part-type="class">Pycnogonida</tp:taxon-name-part></tp:taxon-name>) from Korean waters</source><publisher-name>Seoul National University</publisher-name></element-citation></ref><ref id="B13688358"><element-citation xmlns:xlink="http://www.w3.org/1999/xlink" publication-type="article" xlink:type="simple"><person-group person-group-type="author"><name name-style="western"><surname>Ortmann</surname><given-names>A. E.</given-names></name></person-group><year>1890</year><article-title>Bericht über die von Herrn Dr, Bericht Döderlein in Japan gesammelten Pycnogoniden</article-title><source>Zoologische Jahrbücher (Syst.)</source><volume>5</volume><issue>1</issue><fpage>157</fpage><lpage>168</lpage></element-citation></ref><ref id="B13688367"><element-citation xmlns:xlink="http://www.w3.org/1999/xlink" publication-type="article" xlink:type="simple"><person-group person-group-type="author"><name name-style="western"><surname>Utinomi</surname><given-names>H.</given-names></name></person-group><year>1954</year><article-title>The Fauna of Akkeshi Bay: XIX. Littoral <tp:taxon-name><tp:taxon-name-part taxon-name-part-type="class">Pycnogonida</tp:taxon-name-part></tp:taxon-name></article-title><source>Publications from the Akkeshi Marine Biological Station</source><volume>3</volume><fpage>2</fpage><lpage>28</lpage></element-citation></ref><ref id="B13688376"><element-citation xmlns:xlink="http://www.w3.org/1999/xlink" publication-type="article" xlink:type="simple"><person-group person-group-type="author"><name name-style="western"><surname>Utinomi</surname><given-names>H.</given-names></name></person-group><year>1959</year><article-title><tp:taxon-name><tp:taxon-name-part taxon-name-part-type="class">Pycnogonida</tp:taxon-name-part></tp:taxon-name> of Sagami Bay</article-title><source>Publications of the Seto Marine Biological Laboratory</source><volume>7</volume><issue>2</issue><fpage>197</fpage><lpage>222</lpage><pub-id pub-id-type="doi">10.5134/174610</pub-id></element-citation></ref><ref id="B13688387"><element-citation xmlns:xlink="http://www.w3.org/1999/xlink" publication-type="website" xlink:type="simple"><person-group person-group-type="author"><name name-style="western"><surname>Bamber</surname><given-names>R. N.</given-names></name><name name-style="western"><surname>El Nagar</surname><given-names>A.</given-names></name><name name-style="western"><surname>Arango</surname><given-names>C. P.</given-names></name><name name-style="western"><surname>Sabroux</surname><given-names>R.</given-names></name></person-group><article-title>Pycnobase: World Pycnogonida Database</article-title><uri xlink:type="simple">https://www.marinespecies.org/pycnobase</uri></element-citation></ref></ref-list></tp:taxon-treatment>
