# Supplementary material for: Pycnogonida (Arthropoda) from the Marine Biological Sample Museum in the Third Institute of Oceanography of MNR, with some new records and a checklist of Fujian, China
Source: Biodivers Data J. 2026 Mar 16;14:e180969. doi: 10.3897/BDJ.14.e180969 (PMC13010170; doi:10.3897/BDJ.14.e180969)
Supplement: XML Treatment for Paranymphon spinosum [file BDJ.14.e180969-treatment2.xml]

<!DOCTYPE tp:taxon-treatment
  PUBLIC "-//TaxonX//DTD Taxonomic Treatment Publishing DTD v0 20100105//EN" "tax-treatment-NSO.dtd">
<tp:taxon-treatment xmlns:tp="http://www.plazi.org/taxpub"><tp:treatment-meta><mixed-citation publication-type="journal"><person-group><name><surname>Wang</surname><given-names>Jianjia</given-names></name><name><surname>Yang</surname><given-names>Yanyan</given-names></name><name><surname>Huang</surname><given-names>Dingyong</given-names></name><name><surname>Wang</surname><given-names>Chunguang</given-names></name><name><surname>Zhang</surname><given-names>Feng</given-names></name></person-group><article-title><tp:taxon-name><tp:taxon-name-part taxon-name-part-type="class">Pycnogonida</tp:taxon-name-part></tp:taxon-name> (<tp:taxon-name><tp:taxon-name-part taxon-name-part-type="phylum">Arthropoda</tp:taxon-name-part></tp:taxon-name>) from the Marine Biological Sample Museum in the Third Institute of Oceanography of MNR, with some new records and a checklist of Fujian, China</article-title><source>Biodivers Data J</source><day>16</day><month>03</month><year>2026</year><volume>14</volume><pub-id pub-id-type="doi">10.3897/BDJ.14.e180969</pub-id></mixed-citation></tp:treatment-meta><tp:nomenclature><tp:taxon-name><object-id xmlns:xlink="http://www.w3.org/1999/xlink" content-type="arpha" xlink:type="simple">B9B89E9C-2620-5634-88F0-E26C4DFF4893</object-id><tp:taxon-name-part taxon-name-part-type="genus">Paranymphon</tp:taxon-name-part> <tp:taxon-name-part taxon-name-part-type="species">spinosum</tp:taxon-name-part></tp:taxon-name><tp:taxon-authority>Caullery, 1896</tp:taxon-authority><tp:nomenclature-citation-list><tp:nomenclature-citation><tp:taxon-name><tp:taxon-name-part taxon-name-part-type="genus" reg="Paranymphon">Paranymphon</tp:taxon-name-part> <tp:taxon-name-part taxon-name-part-type="species" reg="spinosum">spinosum</tp:taxon-name-part></tp:taxon-name><comment> <xref ref-type="bibr" rid="B13893069">Caullery (1896)</xref>: 361-362, pl. 12 figs. 1–6; <xref ref-type="bibr" rid="B13643667">Müller (1993)</xref>: 73 [literature]; <xref ref-type="bibr" rid="B13688297">Kim (2013)</xref>: 40–43 [literature], figs. 20–21; <xref ref-type="bibr" rid="B13643725">Munilla and Soler-Membrives (2014)</xref>: tab. 1 [distribution], 81 [list], 86–89 [key], figs. 63–64, figs. 134C–D; <xref ref-type="bibr" rid="B13688314">Lee (2020)</xref>: 93 [key], 96–99 [literature], figs. 41–42 [distribution]; <xref ref-type="bibr" rid="B13643592">Wang et al. (2020)</xref>: 363 [literature], fig. 1 [distribution], fig. 2i, tab. 1; <xref ref-type="bibr" rid="B13688349">Miyazaki (2022)</xref>: 6–7 [literature, list].</comment></tp:nomenclature-citation></tp:nomenclature-citation-list></tp:nomenclature><tp:treatment-sec sec-type="materials"><title>Materials</title><list list-type="alpha-lower" list-content="occurrences"><list-item><p><bold>Type status:</bold> <named-content xmlns:xlink="http://www.w3.org/1999/xlink" content-type="dwc:typeStatus" xlink:type="simple">Other material</named-content>. <bold>Occurrence:</bold> individualID: <named-content xmlns:xlink="http://www.w3.org/1999/xlink" content-type="dwc:individualID" xlink:type="simple">TIO2007XM22.004</named-content>; individualCount: <named-content xmlns:xlink="http://www.w3.org/1999/xlink" content-type="dwc:individualCount" xlink:type="simple">1</named-content>; sex: <named-content xmlns:xlink="http://www.w3.org/1999/xlink" content-type="dwc:sex" xlink:type="simple">male</named-content>; lifeStage: <named-content xmlns:xlink="http://www.w3.org/1999/xlink" content-type="dwc:lifeStage" xlink:type="simple">adult</named-content>; reproductiveCondition: <named-content xmlns:xlink="http://www.w3.org/1999/xlink" content-type="dwc:reproductiveCondition" xlink:type="simple">with larvae</named-content>; occurrenceID: <named-content xmlns:xlink="http://www.w3.org/1999/xlink" content-type="dwc:occurrenceID" xlink:type="simple">0AE30259-A5E8-50A6-85B4-AA10FE1AEB13</named-content>; <bold>Taxon:</bold> scientificName: <named-content xmlns:xlink="http://www.w3.org/1999/xlink" content-type="dwc:scientificName" xlink:type="simple"><italic><tp:taxon-name><tp:taxon-name-part taxon-name-part-type="genus" reg="Paranymphon">Paranymphon</tp:taxon-name-part> <tp:taxon-name-part taxon-name-part-type="species" reg="spinosum">spinosum</tp:taxon-name-part></tp:taxon-name></italic> Caullery, 1896</named-content>; <bold>Location:</bold> island: <named-content xmlns:xlink="http://www.w3.org/1999/xlink" content-type="dwc:island" xlink:type="simple">Dongmenyu Islet</named-content>; country: <named-content xmlns:xlink="http://www.w3.org/1999/xlink" content-type="dwc:country" xlink:type="simple">China</named-content>; stateProvince: <named-content xmlns:xlink="http://www.w3.org/1999/xlink" content-type="dwc:stateProvince" xlink:type="simple">Fujian</named-content>; verbatimDepth: <named-content xmlns:xlink="http://www.w3.org/1999/xlink" content-type="dwc:verbatimDepth" xlink:type="simple">30 m</named-content>; verbatimLatitude: <named-content xmlns:xlink="http://www.w3.org/1999/xlink" content-type="dwc:verbatimLatitude" xlink:type="simple">23.72 N</named-content>; verbatimLongitude: <named-content xmlns:xlink="http://www.w3.org/1999/xlink" content-type="dwc:verbatimLongitude" xlink:type="simple">117.57 E</named-content>; <bold>Identification:</bold> identifiedBy: <named-content xmlns:xlink="http://www.w3.org/1999/xlink" content-type="dwc:identifiedBy" xlink:type="simple">Jianjia Wang</named-content>; <bold>Event:</bold> samplingProtocol: <named-content xmlns:xlink="http://www.w3.org/1999/xlink" content-type="dwc:samplingProtocol" xlink:type="simple">Trawl</named-content>; year: <named-content xmlns:xlink="http://www.w3.org/1999/xlink" content-type="dwc:year" xlink:type="simple">2007</named-content>; month: <named-content xmlns:xlink="http://www.w3.org/1999/xlink" content-type="dwc:month" xlink:type="simple">10</named-content>; day: <named-content xmlns:xlink="http://www.w3.org/1999/xlink" content-type="dwc:day" xlink:type="simple">11</named-content></p></list-item></list></tp:treatment-sec><tp:treatment-sec sec-type="Distribution"><title>Distribution</title><p>This species is widely distributed in the North Atlantic and West Pacific, with a depth range of 0.6 to 2300 m (<xref ref-type="bibr" rid="B13643667">Müller 1993</xref>, <xref ref-type="bibr" rid="B13643725">Munilla and Soler-Membrives 2014</xref>, <xref ref-type="bibr" rid="B13643592">Wang et al. 2020</xref>). The previous records in China included the East China Sea (28.41°N 123.67°E, 79 m depth) and Xiamen (Fujian) (<xref ref-type="bibr" rid="B13643592">Wang et al. 2020</xref>). This study extends the distribution of this species in China and West Pacific southwards to Zhangzhou (Fujian), with the depth being consistent with previous records.</p></tp:treatment-sec><tp:treatment-sec sec-type="Remarks"><title>Remarks</title><p>This genus currently consists of only four species and they are quite easy to distinguish. Even for <italic><tp:taxon-name><tp:taxon-name-part taxon-name-part-type="genus" reg="Paranymphon">P.</tp:taxon-name-part> <tp:taxon-name-part taxon-name-part-type="species" reg="spinosum">spinosum</tp:taxon-name-part></tp:taxon-name></italic> and <italic><tp:taxon-name><tp:taxon-name-part taxon-name-part-type="genus" reg="Paranymphon">P.</tp:taxon-name-part> <tp:taxon-name-part taxon-name-part-type="species" reg="magnidigitatum">magnidigitatum</tp:taxon-name-part></tp:taxon-name></italic> (<xref ref-type="bibr" rid="B13893078">Hong and Kim (1987)</xref>) that are very similar, they can be separated, based on the size of chela fingers and the number of dorsal tubercles on the first coxa (<xref ref-type="bibr" rid="B13643592">Wang et al. 2020</xref>), (Fig. <xref ref-type="fig" rid="F13721739">3</xref>A, B and C).</p></tp:treatment-sec><tp:treatment-sec><!--Section generated to contain objects referenced in tp:taxon-treatment.--><fig-group id="F13721739" position="float" orientation="portrait"><caption><p>Morphology of <italic><tp:taxon-name><tp:taxon-name-part taxon-name-part-type="genus" reg="Paranymphon">Paranymphon</tp:taxon-name-part> <tp:taxon-name-part taxon-name-part-type="species" reg="spinosum">spinosum</tp:taxon-name-part></tp:taxon-name></italic> and <italic><tp:taxon-name><tp:taxon-name-part taxon-name-part-type="genus" reg="Nymphon">Nymphon</tp:taxon-name-part> <tp:taxon-name-part taxon-name-part-type="species" reg="akanei">akanei</tp:taxon-name-part></tp:taxon-name></italic>:</p></caption><fig id="F13721744" position="float" orientation="portrait"><object-id xmlns:xlink="http://www.w3.org/1999/xlink" content-type="arpha" xlink:type="simple">B101CB99-DDF7-5CCE-8697-E622FD3DB4E1</object-id><object-id xmlns:xlink="http://www.w3.org/1999/xlink" content-type="doi" xlink:type="simple">10.3897/BDJ.14.e180969.figure3a</object-id><label>Figure 3a.</label><caption><p><italic><tp:taxon-name><tp:taxon-name-part taxon-name-part-type="genus" reg="Paranymphon">Paranymphon</tp:taxon-name-part> <tp:taxon-name-part taxon-name-part-type="species" reg="spinosum">spinosum</tp:taxon-name-part></tp:taxon-name></italic> (TIO2007XM22.004), dorsal view. Scale bar = 1 mm;</p></caption><graphic xmlns:xlink="http://www.w3.org/1999/xlink" xlink:href="bdj-14-e180969-g003_a.png" xlink:type="simple" position="float" orientation="portrait" id="oo_1479327.png"><uri content-type="original_file" xlink:type="simple">https://binary.pensoft.net/fig/1479327</uri></graphic></fig><fig id="F13721745" position="float" orientation="portrait"><object-id xmlns:xlink="http://www.w3.org/1999/xlink" content-type="arpha" xlink:type="simple">49CCFB42-D9C5-5954-BFF3-D7093EC57B41</object-id><object-id xmlns:xlink="http://www.w3.org/1999/xlink" content-type="doi" xlink:type="simple">10.3897/BDJ.14.e180969.figure3b</object-id><label>Figure 3b.</label><caption><p><italic><tp:taxon-name><tp:taxon-name-part taxon-name-part-type="genus" reg="Paranymphon">Paranymphon</tp:taxon-name-part> <tp:taxon-name-part taxon-name-part-type="species" reg="spinosum">spinosum</tp:taxon-name-part></tp:taxon-name></italic> (TIO2007XM22.004), trunk, dorsal view. Scale bar = 0.5 mm;</p></caption><graphic xmlns:xlink="http://www.w3.org/1999/xlink" xlink:href="bdj-14-e180969-g003_b.png" xlink:type="simple" position="float" orientation="portrait" id="oo_1479328.png"><uri content-type="original_file" xlink:type="simple">https://binary.pensoft.net/fig/1479328</uri></graphic></fig><fig id="F13721746" position="float" orientation="portrait"><object-id xmlns:xlink="http://www.w3.org/1999/xlink" content-type="arpha" xlink:type="simple">182F3543-784A-51AF-AC88-A5C5837FABF4</object-id><object-id xmlns:xlink="http://www.w3.org/1999/xlink" content-type="doi" xlink:type="simple">10.3897/BDJ.14.e180969.figure3c</object-id><label>Figure 3c.</label><caption><p><italic><tp:taxon-name><tp:taxon-name-part taxon-name-part-type="genus" reg="Paranymphon">Paranymphon</tp:taxon-name-part> <tp:taxon-name-part taxon-name-part-type="species" reg="spinosum">spinosum</tp:taxon-name-part></tp:taxon-name></italic> (TIO2007XM22.002), trunk, ventral view. Scale bars = 2 mm;</p></caption><graphic xmlns:xlink="http://www.w3.org/1999/xlink" xlink:href="bdj-14-e180969-g003_c.png" xlink:type="simple" position="float" orientation="portrait" id="oo_1479331.png"><uri content-type="original_file" xlink:type="simple">https://binary.pensoft.net/fig/1479331</uri></graphic></fig><fig id="F13721747" position="float" orientation="portrait"><object-id xmlns:xlink="http://www.w3.org/1999/xlink" content-type="arpha" xlink:type="simple">AAD77D98-2D67-5AF5-ACAB-8D176022F1E2</object-id><object-id xmlns:xlink="http://www.w3.org/1999/xlink" content-type="doi" xlink:type="simple">10.3897/BDJ.14.e180969.figure3d</object-id><label>Figure 3d.</label><caption><p><italic><tp:taxon-name><tp:taxon-name-part taxon-name-part-type="genus" reg="Nymphon">Nymphon</tp:taxon-name-part> <tp:taxon-name-part taxon-name-part-type="species" reg="akanei">akanei</tp:taxon-name-part></tp:taxon-name></italic> (TIO2007XM22.002), dorsal view, arrow indicates the abnormal, detached, leg 4. Scale bar = 2 mm;</p></caption><graphic xmlns:xlink="http://www.w3.org/1999/xlink" xlink:href="bdj-14-e180969-g003_d.png" xlink:type="simple" position="float" orientation="portrait" id="oo_1479332.png"><uri content-type="original_file" xlink:type="simple">https://binary.pensoft.net/fig/1479332</uri></graphic></fig><fig id="F13721748" position="float" orientation="portrait"><object-id xmlns:xlink="http://www.w3.org/1999/xlink" content-type="arpha" xlink:type="simple">88A281AD-06C2-5053-BA22-06C8067A68AD</object-id><object-id xmlns:xlink="http://www.w3.org/1999/xlink" content-type="doi" xlink:type="simple">10.3897/BDJ.14.e180969.figure3e</object-id><label>Figure 3e.</label><caption><p><italic><tp:taxon-name><tp:taxon-name-part taxon-name-part-type="genus" reg="Nymphon">Nymphon</tp:taxon-name-part> <tp:taxon-name-part taxon-name-part-type="species" reg="akanei">akanei</tp:taxon-name-part></tp:taxon-name></italic> (TIO2007XM22.002), tarsus, propodus and claw of leg 1, enlarged. Scale bar = 0.2 mm;</p></caption><graphic xmlns:xlink="http://www.w3.org/1999/xlink" xlink:href="bdj-14-e180969-g003_e.png" xlink:type="simple" position="float" orientation="portrait" id="oo_1479334.png"><uri content-type="original_file" xlink:type="simple">https://binary.pensoft.net/fig/1479334</uri></graphic></fig><fig id="F13721749" position="float" orientation="portrait"><object-id xmlns:xlink="http://www.w3.org/1999/xlink" content-type="arpha" xlink:type="simple">51FEBF59-6630-599A-9FAC-FA87D3FEF954</object-id><object-id xmlns:xlink="http://www.w3.org/1999/xlink" content-type="doi" xlink:type="simple">10.3897/BDJ.14.e180969.figure3f</object-id><label>Figure 3f.</label><caption><p><italic><tp:taxon-name><tp:taxon-name-part taxon-name-part-type="genus" reg="Nymphon">Nymphon</tp:taxon-name-part> <tp:taxon-name-part taxon-name-part-type="species" reg="akanei">akanei</tp:taxon-name-part></tp:taxon-name></italic> (TIO2007XM22.002), chela. Scale bar = 0.2 mm.</p></caption><graphic xmlns:xlink="http://www.w3.org/1999/xlink" xlink:href="bdj-14-e180969-g003_f.png" xlink:type="simple" position="float" orientation="portrait" id="oo_1479335.png"><uri content-type="original_file" xlink:type="simple">https://binary.pensoft.net/fig/1479335</uri></graphic></fig></fig-group></tp:treatment-sec><ref-list><ref id="B13893069"><element-citation xmlns:xlink="http://www.w3.org/1999/xlink" publication-type="article" xlink:type="simple"><person-group person-group-type="author"><name name-style="western"><surname>Caullery</surname><given-names>M</given-names></name></person-group><year>1896</year><article-title>Pycnogonides. Résultats scientifiques de la campagne du Caudan dans le golfe de Gascogne, août-sept. 1895</article-title><source>Annales de l’Universite de Lyon</source><volume>26</volume><fpage>361</fpage><lpage>364</lpage></element-citation></ref><ref id="B13643667"><element-citation xmlns:xlink="http://www.w3.org/1999/xlink" publication-type="book" xlink:type="simple"><person-group person-group-type="author"><name name-style="western"><surname>Müller</surname><given-names>H. G.</given-names></name></person-group><year>1993</year><source>World catalogue and bibliography of the recent <tp:taxon-name><tp:taxon-name-part taxon-name-part-type="class">Pycnogonida</tp:taxon-name-part></tp:taxon-name></source><publisher-name>Wiss Verlag</publisher-name><publisher-loc>Wetzlar</publisher-loc></element-citation></ref><ref id="B13688297"><element-citation xmlns:xlink="http://www.w3.org/1999/xlink" publication-type="book" xlink:type="simple"><person-group person-group-type="author"><name name-style="western"><surname>Kim</surname><given-names>I. H.</given-names></name></person-group><year>2013</year><source>Invertebrate fauna of Korea. Volume 21, Number 25: Sea spiders: <tp:taxon-name><tp:taxon-name-part taxon-name-part-type="phylum">Arthropoda</tp:taxon-name-part></tp:taxon-name>: <tp:taxon-name><tp:taxon-name-part taxon-name-part-type="class">Pycnogonida</tp:taxon-name-part></tp:taxon-name>: <tp:taxon-name><tp:taxon-name-part taxon-name-part-type="order">Pantopoda</tp:taxon-name-part></tp:taxon-name></source><publisher-name>National Institute of Biological Resources, Ministry of Environment</publisher-name></element-citation></ref><ref id="B13643725"><element-citation xmlns:xlink="http://www.w3.org/1999/xlink" publication-type="book" xlink:type="simple"><person-group person-group-type="author"><name name-style="western"><surname>Munilla</surname><given-names>T.</given-names></name><name name-style="western"><surname>Soler-Membrives</surname><given-names>A.</given-names></name></person-group><year>2014</year><source><tp:taxon-name><tp:taxon-name-part taxon-name-part-type="class">Pycnogonida</tp:taxon-name-part></tp:taxon-name> Serie Serie Fauna Ibérica</source><edition>M. Ramos et al.</edition><volume>Vol. 39</volume><publisher-name>Museo Nacional de Ciencias Naturales</publisher-name><publisher-loc>Madrid</publisher-loc></element-citation></ref><ref id="B13688314"><element-citation xmlns:xlink="http://www.w3.org/1999/xlink" publication-type="thesis" xlink:type="simple"><person-group person-group-type="author"><name name-style="western"><surname>Lee</surname><given-names>D.</given-names></name></person-group><year>2020</year><source>Systematic studies on the sea spiders (<tp:taxon-name><tp:taxon-name-part taxon-name-part-type="phylum">Arthropoda</tp:taxon-name-part></tp:taxon-name>: <tp:taxon-name><tp:taxon-name-part taxon-name-part-type="class">Pycnogonida</tp:taxon-name-part></tp:taxon-name>) from Korean waters</source><publisher-name>Seoul National University</publisher-name></element-citation></ref><ref id="B13643592"><element-citation xmlns:xlink="http://www.w3.org/1999/xlink" publication-type="article" xlink:type="simple"><person-group person-group-type="author"><name name-style="western"><surname>Wang</surname><given-names>J. J.</given-names></name><name name-style="western"><surname>Lin</surname><given-names>H. S.</given-names></name><name name-style="western"><surname>Huang</surname><given-names>D. Y.</given-names></name><name name-style="western"><surname>Zheng</surname><given-names>X. Q.</given-names></name><name name-style="western"><surname>Liu</surname><given-names>Q. H.</given-names></name><name name-style="western"><surname>Wang</surname><given-names>J. J.</given-names></name><name name-style="western"><surname>Niu</surname><given-names>W. T.</given-names></name><name name-style="western"><surname>Zhang</surname><given-names>F</given-names></name></person-group><year>2020</year><article-title>Recent collections of sea spiders (<tp:taxon-name><tp:taxon-name-part taxon-name-part-type="phylum">Arthropoda</tp:taxon-name-part></tp:taxon-name>: <tp:taxon-name><tp:taxon-name-part taxon-name-part-type="class">Pycnogonida</tp:taxon-name-part></tp:taxon-name>) from China seas, with some new records and a checklist of the area</article-title><source>Zootaxa</source><volume>4802</volume><issue>2</issue><pub-id pub-id-type="doi">10.11646/zootaxa.4802.2.9</pub-id></element-citation></ref><ref id="B13688349"><element-citation xmlns:xlink="http://www.w3.org/1999/xlink" publication-type="article" xlink:type="simple"><person-group person-group-type="author"><name name-style="western"><surname>Miyazaki</surname><given-names>K.</given-names></name></person-group><year>2022</year><article-title>A taxonomic list of sea spiders (<tp:taxon-name><tp:taxon-name-part taxon-name-part-type="phylum">Arthropoda</tp:taxon-name-part></tp:taxon-name>, <tp:taxon-name><tp:taxon-name-part taxon-name-part-type="class">Pycnogonida</tp:taxon-name-part></tp:taxon-name>) from Japanese Waters</article-title><source>Zoological Science</source><volume>39</volume><issue>1</issue><pub-id pub-id-type="doi">10.2108/zs210077</pub-id></element-citation></ref><ref id="B13893078"><element-citation xmlns:xlink="http://www.w3.org/1999/xlink" publication-type="article" xlink:type="simple"><person-group person-group-type="author"><name name-style="western"><surname>Hong</surname><given-names>J-S</given-names></name><name name-style="western"><surname>Kim</surname><given-names>Il-Hoi</given-names></name></person-group><year>1987</year><article-title>Korean pycnogonids chiefly based on the collections of the Korea Ocean Research and Development Institute</article-title><source>The Korean Journal of Systematic Zoology</source><volume>3</volume><issue>2</issue><fpage>137</fpage><lpage>164</lpage></element-citation></ref></ref-list></tp:taxon-treatment>
