# Supplementary material for: Pycnogonida (Arthropoda) from the Marine Biological Sample Museum in the Third Institute of Oceanography of MNR, with some new records and a checklist of Fujian, China
Source: Biodivers Data J. 2026 Mar 16;14:e180969. doi: 10.3897/BDJ.14.e180969 (PMC13010170; doi:10.3897/BDJ.14.e180969)
Supplement: XML Treatment for Nymphon akanei [file BDJ.14.e180969-treatment3.xml]

<!DOCTYPE tp:taxon-treatment
  PUBLIC "-//TaxonX//DTD Taxonomic Treatment Publishing DTD v0 20100105//EN" "tax-treatment-NSO.dtd">
<tp:taxon-treatment xmlns:tp="http://www.plazi.org/taxpub"><tp:treatment-meta><mixed-citation publication-type="journal"><person-group><name><surname>Wang</surname><given-names>Jianjia</given-names></name><name><surname>Yang</surname><given-names>Yanyan</given-names></name><name><surname>Huang</surname><given-names>Dingyong</given-names></name><name><surname>Wang</surname><given-names>Chunguang</given-names></name><name><surname>Zhang</surname><given-names>Feng</given-names></name></person-group><article-title><tp:taxon-name><tp:taxon-name-part taxon-name-part-type="class">Pycnogonida</tp:taxon-name-part></tp:taxon-name> (<tp:taxon-name><tp:taxon-name-part taxon-name-part-type="phylum">Arthropoda</tp:taxon-name-part></tp:taxon-name>) from the Marine Biological Sample Museum in the Third Institute of Oceanography of MNR, with some new records and a checklist of Fujian, China</article-title><source>Biodivers Data J</source><day>16</day><month>03</month><year>2026</year><volume>14</volume><pub-id pub-id-type="doi">10.3897/BDJ.14.e180969</pub-id></mixed-citation></tp:treatment-meta><tp:nomenclature><tp:taxon-name><object-id xmlns:xlink="http://www.w3.org/1999/xlink" content-type="arpha" xlink:type="simple">1E9F57B6-83C3-5358-891D-6A94993B6DF5</object-id><tp:taxon-name-part taxon-name-part-type="genus">Nymphon</tp:taxon-name-part> <tp:taxon-name-part taxon-name-part-type="species">akanei</tp:taxon-name-part></tp:taxon-name><tp:taxon-authority>Nakamura &amp; Child, 1983</tp:taxon-authority><tp:nomenclature-citation-list><tp:nomenclature-citation><tp:taxon-name>
                <tp:taxon-name-part taxon-name-part-type="genus" reg="Nymphon"/>
                <tp:taxon-name-part taxon-name-part-type="species" reg="akanei"/>
              </tp:taxon-name><comment><italic><tp:taxon-name><tp:taxon-name-part taxon-name-part-type="genus" reg="Nymphon">Nymphon</tp:taxon-name-part></tp:taxon-name> akane <xref ref-type="bibr" rid="B13689415">Nakamura and Child (1983)</xref></italic>: 54, fig. 19; Müller (1993): 166 [literature].</comment></tp:nomenclature-citation><tp:nomenclature-citation><tp:taxon-name><tp:taxon-name-part taxon-name-part-type="genus" reg="Nymphon">Nymphon</tp:taxon-name-part> <tp:taxon-name-part taxon-name-part-type="species" reg="akanei">akanei</tp:taxon-name-part></tp:taxon-name><comment> – <xref ref-type="bibr" rid="B13893089">Nakamura and Child (1991)</xref>: 42 [literature]; Bamber (1992): 196–197, fig. 3; <xref ref-type="bibr" rid="B13643614">Bamber (1997)</xref>: 153 [text], 155 [key]; <xref ref-type="bibr" rid="B13688297">Kim (2013)</xref>: 76–78 [key, literature], figs. 39; <xref ref-type="bibr" rid="B13688314">Lee (2020)</xref>: 154–157 [key, literature], figs. 78–79 [distribution]; <xref ref-type="bibr" rid="B13688349">Miyazaki (2022)</xref>: 13 [literature, list].</comment></tp:nomenclature-citation></tp:nomenclature-citation-list></tp:nomenclature><tp:treatment-sec sec-type="materials"><title>Materials</title><list list-type="alpha-lower" list-content="occurrences"><list-item><p><bold>Type status:</bold> <named-content xmlns:xlink="http://www.w3.org/1999/xlink" content-type="dwc:typeStatus" xlink:type="simple">Other material</named-content>. <bold>Occurrence:</bold> recordedBy: <named-content xmlns:xlink="http://www.w3.org/1999/xlink" content-type="dwc:recordedBy" xlink:type="simple">TIO2007XM22.002</named-content>; individualCount: <named-content xmlns:xlink="http://www.w3.org/1999/xlink" content-type="dwc:individualCount" xlink:type="simple">1</named-content>; sex: <named-content xmlns:xlink="http://www.w3.org/1999/xlink" content-type="dwc:sex" xlink:type="simple">male</named-content>; lifeStage: <named-content xmlns:xlink="http://www.w3.org/1999/xlink" content-type="dwc:lifeStage" xlink:type="simple">adult</named-content>; occurrenceID: <named-content xmlns:xlink="http://www.w3.org/1999/xlink" content-type="dwc:occurrenceID" xlink:type="simple">24DAF970-63AC-5894-8257-D70AD2B21381</named-content>; <bold>Taxon:</bold> scientificName: <named-content xmlns:xlink="http://www.w3.org/1999/xlink" content-type="dwc:scientificName" xlink:type="simple"><italic><tp:taxon-name><tp:taxon-name-part taxon-name-part-type="genus" reg="Nymphon">Nymphon</tp:taxon-name-part> <tp:taxon-name-part taxon-name-part-type="species" reg="akanei">akanei</tp:taxon-name-part></tp:taxon-name></italic> Nakamura &amp; Child, 1983</named-content>; <bold>Location:</bold> island: <named-content xmlns:xlink="http://www.w3.org/1999/xlink" content-type="dwc:island" xlink:type="simple">Dongmenyu Islet</named-content>; country: <named-content xmlns:xlink="http://www.w3.org/1999/xlink" content-type="dwc:country" xlink:type="simple">China</named-content>; stateProvince: <named-content xmlns:xlink="http://www.w3.org/1999/xlink" content-type="dwc:stateProvince" xlink:type="simple">Fujian</named-content>; verbatimDepth: <named-content xmlns:xlink="http://www.w3.org/1999/xlink" content-type="dwc:verbatimDepth" xlink:type="simple">36 m</named-content>; verbatimLatitude: <named-content xmlns:xlink="http://www.w3.org/1999/xlink" content-type="dwc:verbatimLatitude" xlink:type="simple">23.72 N</named-content>; verbatimLongitude: <named-content xmlns:xlink="http://www.w3.org/1999/xlink" content-type="dwc:verbatimLongitude" xlink:type="simple">117.57 E</named-content>; <bold>Identification:</bold> identifiedBy: <named-content xmlns:xlink="http://www.w3.org/1999/xlink" content-type="dwc:identifiedBy" xlink:type="simple">Jianjia Wang</named-content>; <bold>Event:</bold> samplingProtocol: <named-content xmlns:xlink="http://www.w3.org/1999/xlink" content-type="dwc:samplingProtocol" xlink:type="simple">Box Corer</named-content>; year: <named-content xmlns:xlink="http://www.w3.org/1999/xlink" content-type="dwc:year" xlink:type="simple">2007</named-content>; month: <named-content xmlns:xlink="http://www.w3.org/1999/xlink" content-type="dwc:month" xlink:type="simple">1</named-content>; day: <named-content xmlns:xlink="http://www.w3.org/1999/xlink" content-type="dwc:day" xlink:type="simple">25</named-content>; habitat: <named-content xmlns:xlink="http://www.w3.org/1999/xlink" content-type="dwc:habitat" xlink:type="simple">sand</named-content></p></list-item></list></tp:treatment-sec><tp:treatment-sec sec-type="Distribution"><title>Distribution</title><p>This species is distributed in Japan, Korea and China, with a depth range of 7 - 30 m (<xref ref-type="bibr" rid="B13643623">Bamber 1992</xref>, <xref ref-type="bibr" rid="B13643667">Müller 1993</xref>, <xref ref-type="bibr" rid="B13688314">Lee 2020</xref>, <xref ref-type="bibr" rid="B13688349">Miyazaki 2022</xref>). <xref ref-type="bibr" rid="B13643614">Bamber (1997)</xref> has temporarily designated a juvenile specimen collected in Lantau of Hong Kong as belonging to this species. The specimen collected in Dongmenyu Islet of Fujian in this study is the definitive record of this species in China, with the depth range extending up to 36 m.</p></tp:treatment-sec><tp:treatment-sec sec-type="Remarks"><title>Remarks</title><p>The currently recorded species of the genus <italic><tp:taxon-name><tp:taxon-name-part taxon-name-part-type="genus" reg="Nymphon">Nymphon</tp:taxon-name-part></tp:taxon-name></italic> in China include <italic><tp:taxon-name><tp:taxon-name-part taxon-name-part-type="genus" reg="Nymphon">N.</tp:taxon-name-part> <tp:taxon-name-part taxon-name-part-type="species" reg="akanei">akanei</tp:taxon-name-part></tp:taxon-name></italic>, <italic><tp:taxon-name><tp:taxon-name-part taxon-name-part-type="genus" reg="Nymphon">N.</tp:taxon-name-part> <tp:taxon-name-part taxon-name-part-type="species" reg="japonicum">japonicum</tp:taxon-name-part></tp:taxon-name></italic> <xref ref-type="bibr" rid="B13688358">Ortmann 1890</xref> and <italic><tp:taxon-name><tp:taxon-name-part taxon-name-part-type="genus" reg="Nymphon">N.</tp:taxon-name-part> <tp:taxon-name-part taxon-name-part-type="species" reg="polyglia">polyglia</tp:taxon-name-part></tp:taxon-name></italic> <xref ref-type="bibr" rid="B13643605">Bamber 2004</xref> (<xref ref-type="bibr" rid="B13643592">Wang et al. 2020</xref>). <xref ref-type="bibr" rid="B13689445">Li (2003)</xref> included <italic><tp:taxon-name><tp:taxon-name-part taxon-name-part-type="genus" reg="Nymphon">N.</tp:taxon-name-part> <tp:taxon-name-part taxon-name-part-type="species" reg="japonicum">japonicum</tp:taxon-name-part></tp:taxon-name></italic> in his book which systematically discussed the macrobenthos in the continental shelf and adjacent waters of China and indicated that this species is distributed in the Yellow Sea and the East China Sea. Our specimen can be easily distinguished from <italic><tp:taxon-name><tp:taxon-name-part taxon-name-part-type="genus" reg="Nymphon">N.</tp:taxon-name-part> <tp:taxon-name-part taxon-name-part-type="species" reg="japonicum">japonicum</tp:taxon-name-part></tp:taxon-name></italic>, based on the significantly smaller size, relatively shorter neck, significantly fewer teeth of chelae, shorter tarsus and longer auxiliary claws. <xref ref-type="bibr" rid="B13643605">Bamber (2004)</xref> established <italic><tp:taxon-name><tp:taxon-name-part taxon-name-part-type="genus" reg="Nymphon">N.</tp:taxon-name-part> <tp:taxon-name-part taxon-name-part-type="species" reg="polyglia">polyglia</tp:taxon-name-part></tp:taxon-name></italic> which is currently only found in Taiwan. Compared with this endemic species, our specimen has a smaller trunk, significantly shorter main articles of legs, longer propodus and auxiliary claws. The more obvious characteristic of <italic><tp:taxon-name><tp:taxon-name-part taxon-name-part-type="genus" reg="Nymphon">N.</tp:taxon-name-part> <tp:taxon-name-part taxon-name-part-type="species" reg="polyglia">polyglia</tp:taxon-name-part></tp:taxon-name></italic> is the presence of multiple cement gland tubes on the ventral side of both femur and first tibia, while no obvious cement gland openings were found in our specimen.</p><p>The species of <italic><tp:taxon-name><tp:taxon-name-part taxon-name-part-type="genus" reg="Nymphon">N.</tp:taxon-name-part> <tp:taxon-name-part taxon-name-part-type="species" reg="soyoi">soyoi</tp:taxon-name-part></tp:taxon-name></italic> <xref ref-type="bibr" rid="B13893098">Utinomi 1955</xref>, <italic><tp:taxon-name><tp:taxon-name-part taxon-name-part-type="genus" reg="Nymphon">N.</tp:taxon-name-part> <tp:taxon-name-part taxon-name-part-type="species" reg="benthos">benthos</tp:taxon-name-part></tp:taxon-name></italic> <xref ref-type="bibr" rid="B13893042">Hedgpeth 1949</xref>, <italic><tp:taxon-name><tp:taxon-name-part taxon-name-part-type="genus" reg="Nymphon">Nymphon</tp:taxon-name-part> <tp:taxon-name-part taxon-name-part-type="species" reg="macronyx">macronyx</tp:taxon-name-part></tp:taxon-name></italic> <xref ref-type="bibr" rid="B13893107">Sars 1877</xref> and <italic><tp:taxon-name><tp:taxon-name-part taxon-name-part-type="genus" reg="Nymphon">N.</tp:taxon-name-part> <tp:taxon-name-part taxon-name-part-type="species" reg="micronyx">micronyx</tp:taxon-name-part></tp:taxon-name></italic> <xref ref-type="bibr" rid="B13893116">Sars 1888</xref> are closer to this present species (<xref ref-type="bibr" rid="B13689415">Nakamura and Child 1983</xref>, <xref ref-type="bibr" rid="B13688314">Lee 2020</xref>), but the latter has distinct identifying features such as fewer teeth on the chelae fingers, long propodus and long auxiliary claws. Just as <xref ref-type="bibr" rid="B13688297">Kim (2013)</xref> concluded, a combination of characters can easily distinguish <italic><tp:taxon-name><tp:taxon-name-part taxon-name-part-type="genus" reg="Nymphon">N.</tp:taxon-name-part> <tp:taxon-name-part taxon-name-part-type="species" reg="akanei">akanei</tp:taxon-name-part></tp:taxon-name></italic> from other species in this genus.</p><p>The fourth leg on the left side (detached) is significantly shorter than the others (Fig. <xref ref-type="fig" rid="F13721739">3</xref>D). It is speculated that this might be the result of a fracture followed by regeneration due to being preyed upon or other reasons or it could be a case of abnormal development.</p></tp:treatment-sec><tp:treatment-sec><!--Section generated to contain objects referenced in tp:taxon-treatment.--><fig-group id="F13721739" position="float" orientation="portrait"><caption><p>Morphology of <italic><tp:taxon-name><tp:taxon-name-part taxon-name-part-type="genus" reg="Paranymphon">Paranymphon</tp:taxon-name-part> <tp:taxon-name-part taxon-name-part-type="species" reg="spinosum">spinosum</tp:taxon-name-part></tp:taxon-name></italic> and <italic><tp:taxon-name><tp:taxon-name-part taxon-name-part-type="genus" reg="Nymphon">Nymphon</tp:taxon-name-part> <tp:taxon-name-part taxon-name-part-type="species" reg="akanei">akanei</tp:taxon-name-part></tp:taxon-name></italic>:</p></caption><fig id="F13721744" position="float" orientation="portrait"><object-id xmlns:xlink="http://www.w3.org/1999/xlink" content-type="arpha" xlink:type="simple">B101CB99-DDF7-5CCE-8697-E622FD3DB4E1</object-id><object-id xmlns:xlink="http://www.w3.org/1999/xlink" content-type="doi" xlink:type="simple">10.3897/BDJ.14.e180969.figure3a</object-id><label>Figure 3a.</label><caption><p><italic><tp:taxon-name><tp:taxon-name-part taxon-name-part-type="genus" reg="Paranymphon">Paranymphon</tp:taxon-name-part> <tp:taxon-name-part taxon-name-part-type="species" reg="spinosum">spinosum</tp:taxon-name-part></tp:taxon-name></italic> (TIO2007XM22.004), dorsal view. Scale bar = 1 mm;</p></caption><graphic xmlns:xlink="http://www.w3.org/1999/xlink" xlink:href="bdj-14-e180969-g003_a.png" xlink:type="simple" position="float" orientation="portrait" id="oo_1479327.png"><uri content-type="original_file" xlink:type="simple">https://binary.pensoft.net/fig/1479327</uri></graphic></fig><fig id="F13721745" position="float" orientation="portrait"><object-id xmlns:xlink="http://www.w3.org/1999/xlink" content-type="arpha" xlink:type="simple">49CCFB42-D9C5-5954-BFF3-D7093EC57B41</object-id><object-id xmlns:xlink="http://www.w3.org/1999/xlink" content-type="doi" xlink:type="simple">10.3897/BDJ.14.e180969.figure3b</object-id><label>Figure 3b.</label><caption><p><italic><tp:taxon-name><tp:taxon-name-part taxon-name-part-type="genus" reg="Paranymphon">Paranymphon</tp:taxon-name-part> <tp:taxon-name-part taxon-name-part-type="species" reg="spinosum">spinosum</tp:taxon-name-part></tp:taxon-name></italic> (TIO2007XM22.004), trunk, dorsal view. Scale bar = 0.5 mm;</p></caption><graphic xmlns:xlink="http://www.w3.org/1999/xlink" xlink:href="bdj-14-e180969-g003_b.png" xlink:type="simple" position="float" orientation="portrait" id="oo_1479328.png"><uri content-type="original_file" xlink:type="simple">https://binary.pensoft.net/fig/1479328</uri></graphic></fig><fig id="F13721746" position="float" orientation="portrait"><object-id xmlns:xlink="http://www.w3.org/1999/xlink" content-type="arpha" xlink:type="simple">182F3543-784A-51AF-AC88-A5C5837FABF4</object-id><object-id xmlns:xlink="http://www.w3.org/1999/xlink" content-type="doi" xlink:type="simple">10.3897/BDJ.14.e180969.figure3c</object-id><label>Figure 3c.</label><caption><p><italic><tp:taxon-name><tp:taxon-name-part taxon-name-part-type="genus" reg="Paranymphon">Paranymphon</tp:taxon-name-part> <tp:taxon-name-part taxon-name-part-type="species" reg="spinosum">spinosum</tp:taxon-name-part></tp:taxon-name></italic> (TIO2007XM22.002), trunk, ventral view. Scale bars = 2 mm;</p></caption><graphic xmlns:xlink="http://www.w3.org/1999/xlink" xlink:href="bdj-14-e180969-g003_c.png" xlink:type="simple" position="float" orientation="portrait" id="oo_1479331.png"><uri content-type="original_file" xlink:type="simple">https://binary.pensoft.net/fig/1479331</uri></graphic></fig><fig id="F13721747" position="float" orientation="portrait"><object-id xmlns:xlink="http://www.w3.org/1999/xlink" content-type="arpha" xlink:type="simple">AAD77D98-2D67-5AF5-ACAB-8D176022F1E2</object-id><object-id xmlns:xlink="http://www.w3.org/1999/xlink" content-type="doi" xlink:type="simple">10.3897/BDJ.14.e180969.figure3d</object-id><label>Figure 3d.</label><caption><p><italic><tp:taxon-name><tp:taxon-name-part taxon-name-part-type="genus" reg="Nymphon">Nymphon</tp:taxon-name-part> <tp:taxon-name-part taxon-name-part-type="species" reg="akanei">akanei</tp:taxon-name-part></tp:taxon-name></italic> (TIO2007XM22.002), dorsal view, arrow indicates the abnormal, detached, leg 4. Scale bar = 2 mm;</p></caption><graphic xmlns:xlink="http://www.w3.org/1999/xlink" xlink:href="bdj-14-e180969-g003_d.png" xlink:type="simple" position="float" orientation="portrait" id="oo_1479332.png"><uri content-type="original_file" xlink:type="simple">https://binary.pensoft.net/fig/1479332</uri></graphic></fig><fig id="F13721748" position="float" orientation="portrait"><object-id xmlns:xlink="http://www.w3.org/1999/xlink" content-type="arpha" xlink:type="simple">88A281AD-06C2-5053-BA22-06C8067A68AD</object-id><object-id xmlns:xlink="http://www.w3.org/1999/xlink" content-type="doi" xlink:type="simple">10.3897/BDJ.14.e180969.figure3e</object-id><label>Figure 3e.</label><caption><p><italic><tp:taxon-name><tp:taxon-name-part taxon-name-part-type="genus" reg="Nymphon">Nymphon</tp:taxon-name-part> <tp:taxon-name-part taxon-name-part-type="species" reg="akanei">akanei</tp:taxon-name-part></tp:taxon-name></italic> (TIO2007XM22.002), tarsus, propodus and claw of leg 1, enlarged. Scale bar = 0.2 mm;</p></caption><graphic xmlns:xlink="http://www.w3.org/1999/xlink" xlink:href="bdj-14-e180969-g003_e.png" xlink:type="simple" position="float" orientation="portrait" id="oo_1479334.png"><uri content-type="original_file" xlink:type="simple">https://binary.pensoft.net/fig/1479334</uri></graphic></fig><fig id="F13721749" position="float" orientation="portrait"><object-id xmlns:xlink="http://www.w3.org/1999/xlink" content-type="arpha" xlink:type="simple">51FEBF59-6630-599A-9FAC-FA87D3FEF954</object-id><object-id xmlns:xlink="http://www.w3.org/1999/xlink" content-type="doi" xlink:type="simple">10.3897/BDJ.14.e180969.figure3f</object-id><label>Figure 3f.</label><caption><p><italic><tp:taxon-name><tp:taxon-name-part taxon-name-part-type="genus" reg="Nymphon">Nymphon</tp:taxon-name-part> <tp:taxon-name-part taxon-name-part-type="species" reg="akanei">akanei</tp:taxon-name-part></tp:taxon-name></italic> (TIO2007XM22.002), chela. Scale bar = 0.2 mm.</p></caption><graphic xmlns:xlink="http://www.w3.org/1999/xlink" xlink:href="bdj-14-e180969-g003_f.png" xlink:type="simple" position="float" orientation="portrait" id="oo_1479335.png"><uri content-type="original_file" xlink:type="simple">https://binary.pensoft.net/fig/1479335</uri></graphic></fig></fig-group></tp:treatment-sec><ref-list><ref id="B13689415"><element-citation xmlns:xlink="http://www.w3.org/1999/xlink" publication-type="article" xlink:type="simple"><person-group person-group-type="author"><name name-style="western"><surname>Nakamura</surname><given-names>K.</given-names></name><name name-style="western"><surname>Child</surname><given-names>C. A.</given-names></name></person-group><year>1983</year><article-title>Shallow-Water <tp:taxon-name><tp:taxon-name-part taxon-name-part-type="class">Pycnogonida</tp:taxon-name-part></tp:taxon-name> of the Izu Peninsula, Japan</article-title><source>Smithsonian Contributions to Zoology</source><volume>386</volume><fpage>1</fpage><lpage>71</lpage><pub-id pub-id-type="doi">10.5479/si.00810282.386</pub-id></element-citation></ref><ref id="B13893089"><element-citation xmlns:xlink="http://www.w3.org/1999/xlink" publication-type="article" xlink:type="simple"><person-group person-group-type="author"><name name-style="western"><surname>Nakamura</surname><given-names>K.</given-names></name><name name-style="western"><surname>Child</surname><given-names>C. A.</given-names></name></person-group><year>1991</year><article-title><tp:taxon-name><tp:taxon-name-part taxon-name-part-type="class">Pycnogonida</tp:taxon-name-part></tp:taxon-name> of Waters Adjacent to Japan</article-title><source>Smithsonian Contributions to Zoology</source><volume>512</volume><fpage>1</fpage><lpage>74</lpage><pub-id pub-id-type="doi">10.5479/si.00810282.512</pub-id></element-citation></ref><ref id="B13643614"><element-citation xmlns:xlink="http://www.w3.org/1999/xlink" publication-type="article" xlink:type="simple"><person-group person-group-type="author"><name name-style="western"><surname>Bamber</surname><given-names>R. N.</given-names></name></person-group><year>1997</year><article-title>Pycnogonids (<tp:taxon-name><tp:taxon-name-part taxon-name-part-type="phylum">Arthropoda</tp:taxon-name-part></tp:taxon-name>: <tp:taxon-name><tp:taxon-name-part taxon-name-part-type="class">Pycnogonida</tp:taxon-name-part></tp:taxon-name>) from the Cape D' Aguilar Marine Reserve, Hong Kong</article-title><source>The Marine Flora and Fauna of Hong Kong and Southern China IV</source><fpage>143</fpage><lpage>158</lpage><pub-id pub-id-type="doi">10.1515/9789882202184-013</pub-id></element-citation></ref><ref id="B13688297"><element-citation xmlns:xlink="http://www.w3.org/1999/xlink" publication-type="book" xlink:type="simple"><person-group person-group-type="author"><name name-style="western"><surname>Kim</surname><given-names>I. H.</given-names></name></person-group><year>2013</year><source>Invertebrate fauna of Korea. Volume 21, Number 25: Sea spiders: <tp:taxon-name><tp:taxon-name-part taxon-name-part-type="phylum">Arthropoda</tp:taxon-name-part></tp:taxon-name>: <tp:taxon-name><tp:taxon-name-part taxon-name-part-type="class">Pycnogonida</tp:taxon-name-part></tp:taxon-name>: <tp:taxon-name><tp:taxon-name-part taxon-name-part-type="order">Pantopoda</tp:taxon-name-part></tp:taxon-name></source><publisher-name>National Institute of Biological Resources, Ministry of Environment</publisher-name></element-citation></ref><ref id="B13688314"><element-citation xmlns:xlink="http://www.w3.org/1999/xlink" publication-type="thesis" xlink:type="simple"><person-group person-group-type="author"><name name-style="western"><surname>Lee</surname><given-names>D.</given-names></name></person-group><year>2020</year><source>Systematic studies on the sea spiders (<tp:taxon-name><tp:taxon-name-part taxon-name-part-type="phylum">Arthropoda</tp:taxon-name-part></tp:taxon-name>: <tp:taxon-name><tp:taxon-name-part taxon-name-part-type="class">Pycnogonida</tp:taxon-name-part></tp:taxon-name>) from Korean waters</source><publisher-name>Seoul National University</publisher-name></element-citation></ref><ref id="B13688349"><element-citation xmlns:xlink="http://www.w3.org/1999/xlink" publication-type="article" xlink:type="simple"><person-group person-group-type="author"><name name-style="western"><surname>Miyazaki</surname><given-names>K.</given-names></name></person-group><year>2022</year><article-title>A taxonomic list of sea spiders (<tp:taxon-name><tp:taxon-name-part taxon-name-part-type="phylum">Arthropoda</tp:taxon-name-part></tp:taxon-name>, <tp:taxon-name><tp:taxon-name-part taxon-name-part-type="class">Pycnogonida</tp:taxon-name-part></tp:taxon-name>) from Japanese Waters</article-title><source>Zoological Science</source><volume>39</volume><issue>1</issue><pub-id pub-id-type="doi">10.2108/zs210077</pub-id></element-citation></ref><ref id="B13643623"><element-citation xmlns:xlink="http://www.w3.org/1999/xlink" publication-type="article" xlink:type="simple"><person-group person-group-type="author"><name name-style="western"><surname>Bamber</surname><given-names>R. N.</given-names></name></person-group><year>1992</year><article-title>Some Pycnogonids from the South China Sea</article-title><source>Asian Marine Biology 9 (1992)</source><fpage>193</fpage><lpage>204</lpage><pub-id pub-id-type="doi">10.1515/9789882200289-016</pub-id></element-citation></ref><ref id="B13643667"><element-citation xmlns:xlink="http://www.w3.org/1999/xlink" publication-type="book" xlink:type="simple"><person-group person-group-type="author"><name name-style="western"><surname>Müller</surname><given-names>H. G.</given-names></name></person-group><year>1993</year><source>World catalogue and bibliography of the recent <tp:taxon-name><tp:taxon-name-part taxon-name-part-type="class">Pycnogonida</tp:taxon-name-part></tp:taxon-name></source><publisher-name>Wiss Verlag</publisher-name><publisher-loc>Wetzlar</publisher-loc></element-citation></ref><ref id="B13688358"><element-citation xmlns:xlink="http://www.w3.org/1999/xlink" publication-type="article" xlink:type="simple"><person-group person-group-type="author"><name name-style="western"><surname>Ortmann</surname><given-names>A. E.</given-names></name></person-group><year>1890</year><article-title>Bericht über die von Herrn Dr, Bericht Döderlein in Japan gesammelten Pycnogoniden</article-title><source>Zoologische Jahrbücher (Syst.)</source><volume>5</volume><issue>1</issue><fpage>157</fpage><lpage>168</lpage></element-citation></ref><ref id="B13643605"><element-citation xmlns:xlink="http://www.w3.org/1999/xlink" publication-type="article" xlink:type="simple"><person-group person-group-type="author"><name name-style="western"><surname>Bamber</surname><given-names>R. N.</given-names></name></person-group><year>2004</year><article-title>Pycnogonids (<tp:taxon-name><tp:taxon-name-part taxon-name-part-type="phylum">Arthropoda</tp:taxon-name-part></tp:taxon-name>: <tp:taxon-name><tp:taxon-name-part taxon-name-part-type="class">Pycnogonida</tp:taxon-name-part></tp:taxon-name>) from Taiwan, with description of three new species</article-title><source>Zootaxa</source><volume>458</volume><issue>1</issue><pub-id pub-id-type="doi">10.11646/zootaxa.458.1.1</pub-id></element-citation></ref><ref id="B13643592"><element-citation xmlns:xlink="http://www.w3.org/1999/xlink" publication-type="article" xlink:type="simple"><person-group person-group-type="author"><name name-style="western"><surname>Wang</surname><given-names>J. J.</given-names></name><name name-style="western"><surname>Lin</surname><given-names>H. S.</given-names></name><name name-style="western"><surname>Huang</surname><given-names>D. Y.</given-names></name><name name-style="western"><surname>Zheng</surname><given-names>X. Q.</given-names></name><name name-style="western"><surname>Liu</surname><given-names>Q. H.</given-names></name><name name-style="western"><surname>Wang</surname><given-names>J. J.</given-names></name><name name-style="western"><surname>Niu</surname><given-names>W. T.</given-names></name><name name-style="western"><surname>Zhang</surname><given-names>F</given-names></name></person-group><year>2020</year><article-title>Recent collections of sea spiders (<tp:taxon-name><tp:taxon-name-part taxon-name-part-type="phylum">Arthropoda</tp:taxon-name-part></tp:taxon-name>: <tp:taxon-name><tp:taxon-name-part taxon-name-part-type="class">Pycnogonida</tp:taxon-name-part></tp:taxon-name>) from China seas, with some new records and a checklist of the area</article-title><source>Zootaxa</source><volume>4802</volume><issue>2</issue><pub-id pub-id-type="doi">10.11646/zootaxa.4802.2.9</pub-id></element-citation></ref><ref id="B13689445"><element-citation xmlns:xlink="http://www.w3.org/1999/xlink" publication-type="book" xlink:type="simple"><person-group person-group-type="author"><name name-style="western"><surname>Li</surname><given-names>R. G.</given-names></name></person-group><year>2003</year><source>Macrobenthos on the continental shelves and adjacent waters, China Sea</source><publisher-name>China Ocean Press</publisher-name><publisher-loc>Beijing</publisher-loc><size units="page">420</size><comment content-type="language">Chinese</comment></element-citation></ref><ref id="B13893098"><element-citation xmlns:xlink="http://www.w3.org/1999/xlink" publication-type="article" xlink:type="simple"><person-group person-group-type="author"><name name-style="western"><surname>Utinomi</surname><given-names>Huzio</given-names></name></person-group><year>1955</year><article-title>Report on the <tp:taxon-name><tp:taxon-name-part taxon-name-part-type="class">Pycnogonida</tp:taxon-name-part></tp:taxon-name> collected by the Soyo-maru Expedition made on the continental shelf bordering Japan during the years 1926-1930</article-title><source>Publications of the Seto Marine Biological Laboratory</source><volume>5</volume><issue>1</issue><fpage>1</fpage><lpage>42</lpage><pub-id pub-id-type="doi">10.5134/174537</pub-id></element-citation></ref><ref id="B13893042"><element-citation xmlns:xlink="http://www.w3.org/1999/xlink" publication-type="article" xlink:type="simple"><person-group person-group-type="author"><name name-style="western"><surname>Hedgpeth</surname><given-names>Joel W.</given-names></name></person-group><year>1949</year><article-title>Report on the <tp:taxon-name><tp:taxon-name-part taxon-name-part-type="class">Pycnogonida</tp:taxon-name-part></tp:taxon-name> Collected by the Albatross in Japanese Waters in 1900 and 1906</article-title><source>Proceedings of the United States National Museum</source><volume>98</volume><issue>3231</issue><fpage>233</fpage><lpage>321</lpage><pub-id pub-id-type="doi">10.5479/si.00963801.98-3231.233</pub-id></element-citation></ref><ref id="B13893107"><element-citation xmlns:xlink="http://www.w3.org/1999/xlink" publication-type="article" xlink:type="simple"><person-group person-group-type="author"><name name-style="western"><surname>Sars</surname><given-names>G. O.</given-names></name></person-group><year>1877</year><article-title>Prodromus descriptionis crustaceorum et pycnogonidarum, quae in expeditione norvegica anno. 1876</article-title><source>Archiv for mathematik og naturvidenskab</source><volume>2</volume><fpage>237</fpage><lpage>271</lpage><pub-id pub-id-type="doi">10.5281/zenodo.16205563</pub-id></element-citation></ref><ref id="B13893116"><element-citation xmlns:xlink="http://www.w3.org/1999/xlink" publication-type="article" xlink:type="simple"><person-group person-group-type="author"><name name-style="western"><surname>Sars</surname><given-names>G. O.</given-names></name></person-group><year>1888</year><article-title><tp:taxon-name><tp:taxon-name-part taxon-name-part-type="class">Pycnogonida</tp:taxon-name-part></tp:taxon-name> borealia et arctica enumerat (Prodromus descriptionis)</article-title><source>Archiv for Mathematik og naturvidenskab, Oslo</source><volume>12</volume><fpage>339</fpage><lpage>356</lpage></element-citation></ref></ref-list></tp:taxon-treatment>
