# Supplementary material for: Pycnogonida (Arthropoda) from the Marine Biological Sample Museum in the Third Institute of Oceanography of MNR, with some new records and a checklist of Fujian, China
Source: Biodivers Data J. 2026 Mar 16;14:e180969. doi: 10.3897/BDJ.14.e180969 (PMC13010170; doi:10.3897/BDJ.14.e180969)
Supplement: XML Treatment for Propallene longiceps [file BDJ.14.e180969-treatment4.xml]

<!DOCTYPE tp:taxon-treatment
  PUBLIC "-//TaxonX//DTD Taxonomic Treatment Publishing DTD v0 20100105//EN" "tax-treatment-NSO.dtd">
<tp:taxon-treatment xmlns:tp="http://www.plazi.org/taxpub"><tp:treatment-meta><mixed-citation publication-type="journal"><person-group><name><surname>Wang</surname><given-names>Jianjia</given-names></name><name><surname>Yang</surname><given-names>Yanyan</given-names></name><name><surname>Huang</surname><given-names>Dingyong</given-names></name><name><surname>Wang</surname><given-names>Chunguang</given-names></name><name><surname>Zhang</surname><given-names>Feng</given-names></name></person-group><article-title><tp:taxon-name><tp:taxon-name-part taxon-name-part-type="class">Pycnogonida</tp:taxon-name-part></tp:taxon-name> (<tp:taxon-name><tp:taxon-name-part taxon-name-part-type="phylum">Arthropoda</tp:taxon-name-part></tp:taxon-name>) from the Marine Biological Sample Museum in the Third Institute of Oceanography of MNR, with some new records and a checklist of Fujian, China</article-title><source>Biodivers Data J</source><day>16</day><month>03</month><year>2026</year><volume>14</volume><pub-id pub-id-type="doi">10.3897/BDJ.14.e180969</pub-id></mixed-citation></tp:treatment-meta><tp:nomenclature><tp:taxon-name><object-id xmlns:xlink="http://www.w3.org/1999/xlink" content-type="arpha" xlink:type="simple">F23A13E5-C9E3-517A-8064-2C5C84EA4BDA</object-id><tp:taxon-name-part taxon-name-part-type="genus">Propallene</tp:taxon-name-part> <tp:taxon-name-part taxon-name-part-type="species">longiceps</tp:taxon-name-part></tp:taxon-name><tp:taxon-authority>(Böhm, 1879)</tp:taxon-authority><tp:nomenclature-citation-list><tp:nomenclature-citation><tp:taxon-name><tp:taxon-name-part taxon-name-part-type="genus" reg="Pallene">Pallene</tp:taxon-name-part> <tp:taxon-name-part taxon-name-part-type="species" reg="longiceps">longiceps</tp:taxon-name-part></tp:taxon-name><comment> <xref ref-type="bibr" rid="B13893358">Böhm (1879)</xref>: 59–60; <xref ref-type="bibr" rid="B13893332">Ohshima (1933)</xref>: 212, figs. 1–6.</comment></tp:nomenclature-citation><tp:nomenclature-citation><tp:taxon-name><tp:taxon-name-part taxon-name-part-type="genus" reg="Propallene">Propallene</tp:taxon-name-part> <tp:taxon-name-part taxon-name-part-type="species" reg="longiceps">longiceps</tp:taxon-name-part></tp:taxon-name><comment> – <xref ref-type="bibr" rid="B13893367">Schimkewitsch (1909)</xref>: 11–13, fig. 3; <xref ref-type="bibr" rid="B13893384">Stock (1975)</xref>: 90–91 [literature], 94 [key], figs. 1–20; <xref ref-type="bibr" rid="B13643667">Müller (1993)</xref>: 129–130 [literature]; <xref ref-type="bibr" rid="B13688297">Kim (2013)</xref>: 73–75 [literature], figs. 37–38; <xref ref-type="bibr" rid="B13688314">Lee (2020)</xref>: 145–148 [literature], figs. 71–72 [distribution]; <xref ref-type="bibr" rid="B13688349">Miyazaki (2022)</xref>: 13 [literature, list].</comment></tp:nomenclature-citation></tp:nomenclature-citation-list></tp:nomenclature><tp:treatment-sec sec-type="materials"><title>Materials</title><list list-type="alpha-lower" list-content="occurrences"><list-item><p><bold>Type status:</bold> <named-content xmlns:xlink="http://www.w3.org/1999/xlink" content-type="dwc:typeStatus" xlink:type="simple">Other material</named-content>. <bold>Occurrence:</bold> individualID: <named-content xmlns:xlink="http://www.w3.org/1999/xlink" content-type="dwc:individualID" xlink:type="simple">TIO2007XM38.001</named-content>; individualCount: <named-content xmlns:xlink="http://www.w3.org/1999/xlink" content-type="dwc:individualCount" xlink:type="simple">1</named-content>; sex: <named-content xmlns:xlink="http://www.w3.org/1999/xlink" content-type="dwc:sex" xlink:type="simple">female</named-content>; lifeStage: <named-content xmlns:xlink="http://www.w3.org/1999/xlink" content-type="dwc:lifeStage" xlink:type="simple">adult</named-content>; occurrenceID: <named-content xmlns:xlink="http://www.w3.org/1999/xlink" content-type="dwc:occurrenceID" xlink:type="simple">2042BA60-A03D-5473-84C9-FD641443C34F</named-content>; <bold>Taxon:</bold> scientificName: <named-content xmlns:xlink="http://www.w3.org/1999/xlink" content-type="dwc:scientificName" xlink:type="simple"><italic><tp:taxon-name><tp:taxon-name-part taxon-name-part-type="genus" reg="Propallene">Propallene</tp:taxon-name-part> <tp:taxon-name-part taxon-name-part-type="species" reg="longiceps">longiceps</tp:taxon-name-part></tp:taxon-name></italic> (Böhm, 1879)</named-content>; <bold>Location:</bold> country: <named-content xmlns:xlink="http://www.w3.org/1999/xlink" content-type="dwc:country" xlink:type="simple">China</named-content>; stateProvince: <named-content xmlns:xlink="http://www.w3.org/1999/xlink" content-type="dwc:stateProvince" xlink:type="simple">Fujian</named-content>; locality: <named-content xmlns:xlink="http://www.w3.org/1999/xlink" content-type="dwc:locality" xlink:type="simple">Qianhu Bay</named-content>; verbatimDepth: <named-content xmlns:xlink="http://www.w3.org/1999/xlink" content-type="dwc:verbatimDepth" xlink:type="simple">21 m</named-content>; verbatimLatitude: <named-content xmlns:xlink="http://www.w3.org/1999/xlink" content-type="dwc:verbatimLatitude" xlink:type="simple">24.10 N</named-content>; verbatimLongitude: <named-content xmlns:xlink="http://www.w3.org/1999/xlink" content-type="dwc:verbatimLongitude" xlink:type="simple">118.00 E</named-content>; <bold>Identification:</bold> identifiedBy: <named-content xmlns:xlink="http://www.w3.org/1999/xlink" content-type="dwc:identifiedBy" xlink:type="simple">Jianjia Wang</named-content>; <bold>Event:</bold> samplingProtocol: <named-content xmlns:xlink="http://www.w3.org/1999/xlink" content-type="dwc:samplingProtocol" xlink:type="simple">Box Corer</named-content>; year: <named-content xmlns:xlink="http://www.w3.org/1999/xlink" content-type="dwc:year" xlink:type="simple">2007</named-content>; month: <named-content xmlns:xlink="http://www.w3.org/1999/xlink" content-type="dwc:month" xlink:type="simple">4</named-content>; day: <named-content xmlns:xlink="http://www.w3.org/1999/xlink" content-type="dwc:day" xlink:type="simple">5</named-content>; habitat: <named-content xmlns:xlink="http://www.w3.org/1999/xlink" content-type="dwc:habitat" xlink:type="simple">mud</named-content></p></list-item><list-item><p><bold>Type status:</bold> <named-content xmlns:xlink="http://www.w3.org/1999/xlink" content-type="dwc:typeStatus" xlink:type="simple">Other material</named-content>. <bold>Occurrence:</bold> individualID: <named-content xmlns:xlink="http://www.w3.org/1999/xlink" content-type="dwc:individualID" xlink:type="simple">TIO2007MJ04.002</named-content>; individualCount: <named-content xmlns:xlink="http://www.w3.org/1999/xlink" content-type="dwc:individualCount" xlink:type="simple">5</named-content>; sex: <named-content xmlns:xlink="http://www.w3.org/1999/xlink" content-type="dwc:sex" xlink:type="simple">male</named-content>; lifeStage: <named-content xmlns:xlink="http://www.w3.org/1999/xlink" content-type="dwc:lifeStage" xlink:type="simple">adult</named-content>; occurrenceID: <named-content xmlns:xlink="http://www.w3.org/1999/xlink" content-type="dwc:occurrenceID" xlink:type="simple">1086260F-F33C-5C11-9291-09046B3AA1AB</named-content>; <bold>Taxon:</bold> scientificName: <named-content xmlns:xlink="http://www.w3.org/1999/xlink" content-type="dwc:scientificName" xlink:type="simple"><italic><tp:taxon-name><tp:taxon-name-part taxon-name-part-type="genus" reg="Propallene">Propallene</tp:taxon-name-part> <tp:taxon-name-part taxon-name-part-type="species" reg="longiceps">longiceps</tp:taxon-name-part></tp:taxon-name></italic> (Böhm, 1879)</named-content>; <bold>Location:</bold> country: <named-content xmlns:xlink="http://www.w3.org/1999/xlink" content-type="dwc:country" xlink:type="simple">China</named-content>; stateProvince: <named-content xmlns:xlink="http://www.w3.org/1999/xlink" content-type="dwc:stateProvince" xlink:type="simple">Fujian</named-content>; locality: <named-content xmlns:xlink="http://www.w3.org/1999/xlink" content-type="dwc:locality" xlink:type="simple">Sansha Bay</named-content>; verbatimDepth: <named-content xmlns:xlink="http://www.w3.org/1999/xlink" content-type="dwc:verbatimDepth" xlink:type="simple">33 m</named-content>; verbatimLatitude: <named-content xmlns:xlink="http://www.w3.org/1999/xlink" content-type="dwc:verbatimLatitude" xlink:type="simple">26.45 N</named-content>; verbatimLongitude: <named-content xmlns:xlink="http://www.w3.org/1999/xlink" content-type="dwc:verbatimLongitude" xlink:type="simple">119.88 E</named-content>; <bold>Identification:</bold> identifiedBy: <named-content xmlns:xlink="http://www.w3.org/1999/xlink" content-type="dwc:identifiedBy" xlink:type="simple">Jianjia Wang</named-content>; <bold>Event:</bold> samplingProtocol: <named-content xmlns:xlink="http://www.w3.org/1999/xlink" content-type="dwc:samplingProtocol" xlink:type="simple">Box Corer</named-content>; year: <named-content xmlns:xlink="http://www.w3.org/1999/xlink" content-type="dwc:year" xlink:type="simple">2007</named-content>; month: <named-content xmlns:xlink="http://www.w3.org/1999/xlink" content-type="dwc:month" xlink:type="simple">4</named-content>; day: <named-content xmlns:xlink="http://www.w3.org/1999/xlink" content-type="dwc:day" xlink:type="simple">17</named-content>; habitat: <named-content xmlns:xlink="http://www.w3.org/1999/xlink" content-type="dwc:habitat" xlink:type="simple">mud</named-content></p></list-item></list></tp:treatment-sec><tp:treatment-sec sec-type="Distribution"><title>Distribution</title><p>This species is distributed in Japan and Korea, with a depth range of 6 - 103 m (<xref ref-type="bibr" rid="B13643667">Müller 1993</xref>, <xref ref-type="bibr" rid="B13688314">Lee 2020</xref>, <xref ref-type="bibr" rid="B13688349">Miyazaki 2022</xref>). <xref ref-type="bibr" rid="B13689454">Huang and Lin (2012)</xref> included this species which was recorded in the East Sea of China, while <xref ref-type="bibr" rid="B13643592">Wang et al. (2020)</xref> did not include this species in the checklist as no detailed information was available to verify this record. The specimens (Fig. <xref ref-type="fig" rid="F13721750">4</xref>) collected in this study represent a detailed record of this species in China, extending its distribution range from South Korea and Japan to the southern West Pacific, with a distribution depth consistent with the previous records.</p></tp:treatment-sec><tp:treatment-sec><!--Section generated to contain objects referenced in tp:taxon-treatment.--><fig-group id="F13721750" position="float" orientation="portrait"><caption><p><italic><tp:taxon-name><tp:taxon-name-part taxon-name-part-type="genus" reg="Propallene">Propallene</tp:taxon-name-part> <tp:taxon-name-part taxon-name-part-type="species" reg="longiceps">longiceps</tp:taxon-name-part></tp:taxon-name></italic> (TIO2007MJ04.002), trunk. Scale bar = 0.2 mm:</p></caption><fig id="F13721755" position="float" orientation="portrait"><object-id xmlns:xlink="http://www.w3.org/1999/xlink" content-type="arpha" xlink:type="simple">27BC6F53-827A-5393-A613-69B66EA43697</object-id><object-id xmlns:xlink="http://www.w3.org/1999/xlink" content-type="doi" xlink:type="simple">10.3897/BDJ.14.e180969.figure4a</object-id><label>Figure 4a.</label><caption><p>Dorsal view;</p></caption><graphic xmlns:xlink="http://www.w3.org/1999/xlink" xlink:href="bdj-14-e180969-g004_a.png" xlink:type="simple" position="float" orientation="portrait" id="oo_1479369.png"><uri content-type="original_file" xlink:type="simple">https://binary.pensoft.net/fig/1479369</uri></graphic></fig><fig id="F13721756" position="float" orientation="portrait"><object-id xmlns:xlink="http://www.w3.org/1999/xlink" content-type="arpha" xlink:type="simple">FD2B063B-CF6F-516F-946B-FDE538949954</object-id><object-id xmlns:xlink="http://www.w3.org/1999/xlink" content-type="doi" xlink:type="simple">10.3897/BDJ.14.e180969.figure4b</object-id><label>Figure 4b.</label><caption><p>Ventral view.</p></caption><graphic xmlns:xlink="http://www.w3.org/1999/xlink" xlink:href="bdj-14-e180969-g004_b.png" xlink:type="simple" position="float" orientation="portrait" id="oo_1479370.png"><uri content-type="original_file" xlink:type="simple">https://binary.pensoft.net/fig/1479370</uri></graphic></fig></fig-group></tp:treatment-sec><ref-list><ref id="B13893358"><element-citation xmlns:xlink="http://www.w3.org/1999/xlink" publication-type="article" xlink:type="simple"><person-group person-group-type="author"><name name-style="western"><surname>Böhm</surname><given-names>R.</given-names></name></person-group><year>1879</year><article-title>Über zwei neue von Herrn Dr. Hilgendorf in Japan gesammelte Pycnogoniden</article-title><source>Sitzungsberichte der Gesellschaft Naturforschender Freunde zu Berlin</source><volume>1879</volume><issue>4</issue><fpage>53</fpage><lpage>60</lpage></element-citation></ref><ref id="B13893332"><element-citation xmlns:xlink="http://www.w3.org/1999/xlink" publication-type="article" xlink:type="simple"><person-group person-group-type="author"><name name-style="western"><surname>Ohshima</surname><given-names>Hiroshi</given-names></name></person-group><year>1933</year><article-title>Pycnogonids taken with a tow-net</article-title><source>Annotationes Zoologicae Japonenses</source><volume>14</volume><issue>2</issue><fpage>211</fpage><lpage>220</lpage></element-citation></ref><ref id="B13893367"><element-citation xmlns:xlink="http://www.w3.org/1999/xlink" publication-type="article" xlink:type="simple"><person-group person-group-type="author"><name name-style="western"><surname>Schimkewitsch</surname><given-names>W.</given-names></name></person-group><year>1909</year><article-title>Nochmals uber die Periodicitat in dem System der Pantopoden</article-title><source>Zoologischer Anzeiger</source><volume>34</volume><issue>1</issue><fpage>1</fpage><lpage>13</lpage></element-citation></ref><ref id="B13893384"><element-citation xmlns:xlink="http://www.w3.org/1999/xlink" publication-type="article" xlink:type="simple"><person-group person-group-type="author"><name name-style="western"><surname>Stock</surname><given-names>J. H.</given-names></name></person-group><year>1975</year><article-title>The pycnogonid genus <tp:taxon-name><tp:taxon-name-part taxon-name-part-type="genus" reg="Propallene">Propallene</tp:taxon-name-part></tp:taxon-name> Schimkewitsch, 1909</article-title><source>Bulletin Zoologisch Museum</source><volume>4</volume><issue>11</issue><fpage>89</fpage><lpage>94</lpage></element-citation></ref><ref id="B13643667"><element-citation xmlns:xlink="http://www.w3.org/1999/xlink" publication-type="book" xlink:type="simple"><person-group person-group-type="author"><name name-style="western"><surname>Müller</surname><given-names>H. G.</given-names></name></person-group><year>1993</year><source>World catalogue and bibliography of the recent <tp:taxon-name><tp:taxon-name-part taxon-name-part-type="class">Pycnogonida</tp:taxon-name-part></tp:taxon-name></source><publisher-name>Wiss Verlag</publisher-name><publisher-loc>Wetzlar</publisher-loc></element-citation></ref><ref id="B13688297"><element-citation xmlns:xlink="http://www.w3.org/1999/xlink" publication-type="book" xlink:type="simple"><person-group person-group-type="author"><name name-style="western"><surname>Kim</surname><given-names>I. H.</given-names></name></person-group><year>2013</year><source>Invertebrate fauna of Korea. Volume 21, Number 25: Sea spiders: <tp:taxon-name><tp:taxon-name-part taxon-name-part-type="phylum">Arthropoda</tp:taxon-name-part></tp:taxon-name>: <tp:taxon-name><tp:taxon-name-part taxon-name-part-type="class">Pycnogonida</tp:taxon-name-part></tp:taxon-name>: <tp:taxon-name><tp:taxon-name-part taxon-name-part-type="order">Pantopoda</tp:taxon-name-part></tp:taxon-name></source><publisher-name>National Institute of Biological Resources, Ministry of Environment</publisher-name></element-citation></ref><ref id="B13688314"><element-citation xmlns:xlink="http://www.w3.org/1999/xlink" publication-type="thesis" xlink:type="simple"><person-group person-group-type="author"><name name-style="western"><surname>Lee</surname><given-names>D.</given-names></name></person-group><year>2020</year><source>Systematic studies on the sea spiders (<tp:taxon-name><tp:taxon-name-part taxon-name-part-type="phylum">Arthropoda</tp:taxon-name-part></tp:taxon-name>: <tp:taxon-name><tp:taxon-name-part taxon-name-part-type="class">Pycnogonida</tp:taxon-name-part></tp:taxon-name>) from Korean waters</source><publisher-name>Seoul National University</publisher-name></element-citation></ref><ref id="B13688349"><element-citation xmlns:xlink="http://www.w3.org/1999/xlink" publication-type="article" xlink:type="simple"><person-group person-group-type="author"><name name-style="western"><surname>Miyazaki</surname><given-names>K.</given-names></name></person-group><year>2022</year><article-title>A taxonomic list of sea spiders (<tp:taxon-name><tp:taxon-name-part taxon-name-part-type="phylum">Arthropoda</tp:taxon-name-part></tp:taxon-name>, <tp:taxon-name><tp:taxon-name-part taxon-name-part-type="class">Pycnogonida</tp:taxon-name-part></tp:taxon-name>) from Japanese Waters</article-title><source>Zoological Science</source><volume>39</volume><issue>1</issue><pub-id pub-id-type="doi">10.2108/zs210077</pub-id></element-citation></ref><ref id="B13689454"><element-citation xmlns:xlink="http://www.w3.org/1999/xlink" publication-type="book" xlink:type="simple"><person-group person-group-type="author"><name name-style="western"><surname>Huang</surname><given-names>Z. G.</given-names></name><name name-style="western"><surname>Lin</surname><given-names>M.</given-names></name></person-group><year>2012</year><source>The living species in China’s seas</source><volume>Vol. 2</volume><publisher-name>China Ocean Press</publisher-name><publisher-loc>Beijing</publisher-loc><size units="page">748</size><comment content-type="language">Chinese</comment></element-citation></ref><ref id="B13643592"><element-citation xmlns:xlink="http://www.w3.org/1999/xlink" publication-type="article" xlink:type="simple"><person-group person-group-type="author"><name name-style="western"><surname>Wang</surname><given-names>J. J.</given-names></name><name name-style="western"><surname>Lin</surname><given-names>H. S.</given-names></name><name name-style="western"><surname>Huang</surname><given-names>D. Y.</given-names></name><name name-style="western"><surname>Zheng</surname><given-names>X. Q.</given-names></name><name name-style="western"><surname>Liu</surname><given-names>Q. H.</given-names></name><name name-style="western"><surname>Wang</surname><given-names>J. J.</given-names></name><name name-style="western"><surname>Niu</surname><given-names>W. T.</given-names></name><name name-style="western"><surname>Zhang</surname><given-names>F</given-names></name></person-group><year>2020</year><article-title>Recent collections of sea spiders (<tp:taxon-name><tp:taxon-name-part taxon-name-part-type="phylum">Arthropoda</tp:taxon-name-part></tp:taxon-name>: <tp:taxon-name><tp:taxon-name-part taxon-name-part-type="class">Pycnogonida</tp:taxon-name-part></tp:taxon-name>) from China seas, with some new records and a checklist of the area</article-title><source>Zootaxa</source><volume>4802</volume><issue>2</issue><pub-id pub-id-type="doi">10.11646/zootaxa.4802.2.9</pub-id></element-citation></ref></ref-list></tp:taxon-treatment>
