# Supplementary material for: Pycnogonida (Arthropoda) from the Marine Biological Sample Museum in the Third Institute of Oceanography of MNR, with some new records and a checklist of Fujian, China
Source: Biodivers Data J. 2026 Mar 16;14:e180969. doi: 10.3897/BDJ.14.e180969 (PMC13010170; doi:10.3897/BDJ.14.e180969)
Supplement: XML Treatment for Anoplodactylus tubiferus [file BDJ.14.e180969-treatment5.xml]

<!DOCTYPE tp:taxon-treatment
  PUBLIC "-//TaxonX//DTD Taxonomic Treatment Publishing DTD v0 20100105//EN" "tax-treatment-NSO.dtd">
<tp:taxon-treatment xmlns:tp="http://www.plazi.org/taxpub"><tp:treatment-meta><mixed-citation publication-type="journal"><person-group><name><surname>Wang</surname><given-names>Jianjia</given-names></name><name><surname>Yang</surname><given-names>Yanyan</given-names></name><name><surname>Huang</surname><given-names>Dingyong</given-names></name><name><surname>Wang</surname><given-names>Chunguang</given-names></name><name><surname>Zhang</surname><given-names>Feng</given-names></name></person-group><article-title><tp:taxon-name><tp:taxon-name-part taxon-name-part-type="class">Pycnogonida</tp:taxon-name-part></tp:taxon-name> (<tp:taxon-name><tp:taxon-name-part taxon-name-part-type="phylum">Arthropoda</tp:taxon-name-part></tp:taxon-name>) from the Marine Biological Sample Museum in the Third Institute of Oceanography of MNR, with some new records and a checklist of Fujian, China</article-title><source>Biodivers Data J</source><day>16</day><month>03</month><year>2026</year><volume>14</volume><pub-id pub-id-type="doi">10.3897/BDJ.14.e180969</pub-id></mixed-citation></tp:treatment-meta><tp:nomenclature><tp:taxon-name><object-id xmlns:xlink="http://www.w3.org/1999/xlink" content-type="arpha" xlink:type="simple">9AF2F9C5-7779-59D4-AAD0-51B056D50D61</object-id><tp:taxon-name-part taxon-name-part-type="genus">Anoplodactylus</tp:taxon-name-part> <tp:taxon-name-part taxon-name-part-type="species">tubiferus</tp:taxon-name-part></tp:taxon-name><tp:taxon-authority>(Haswell, 1884)</tp:taxon-authority><tp:nomenclature-citation-list><tp:nomenclature-citation><tp:taxon-name>
                <tp:taxon-name-part taxon-name-part-type="genus" reg="Anoplodactylus"/>
                <tp:taxon-name-part taxon-name-part-type="species" reg="tubiferus"/>
              </tp:taxon-name><comment><italic>Phoxichilidium tubiferum <xref ref-type="bibr" rid="B13696526">Haswell (1884)</xref></italic>:1032, pl. 57, figs. 1–5.</comment></tp:nomenclature-citation><tp:nomenclature-citation><tp:taxon-name>
                <tp:taxon-name-part taxon-name-part-type="genus" reg="Anoplodactylus"/>
                <tp:taxon-name-part taxon-name-part-type="species" reg="tubiferus"/>
              </tp:taxon-name><comment><italic><tp:taxon-name><tp:taxon-name-part taxon-name-part-type="genus" reg="Anoplodactylus">Anoplodactylus</tp:taxon-name-part> <tp:taxon-name-part taxon-name-part-type="species" reg="tubiferus">tubiferus</tp:taxon-name-part></tp:taxon-name> – <xref ref-type="bibr" rid="B13893411">Cole (1904)</xref></italic>: 288; <xref ref-type="bibr" rid="B13643667">Müller (1993)</xref>: 247 [literature]; <xref ref-type="bibr" rid="B13893477">Stock (1994)</xref>: 67 [literature]; <xref ref-type="bibr" rid="B13689584">Arango (2003)</xref>: 2747 [key], 2755 [literature], 2757; <xref ref-type="bibr" rid="B13688314">Lee (2020)</xref>: 186 [key], 206–211 [literature], figs. 105–106 [distribution]; <xref ref-type="bibr" rid="B13688349">Miyazaki (2022)</xref>: 20–21 [literature].</comment></tp:nomenclature-citation><tp:nomenclature-citation><tp:taxon-name><tp:taxon-name-part taxon-name-part-type="genus" reg="Anoplodactylus">Anoplodactylus</tp:taxon-name-part> <tp:taxon-name-part taxon-name-part-type="species" reg="pulcher">pulcher</tp:taxon-name-part></tp:taxon-name><comment> <xref ref-type="bibr" rid="B13893420">Carpenter (1907)</xref>: 97–98, pl. 12, figs. 13–19.</comment></tp:nomenclature-citation><tp:nomenclature-citation><tp:taxon-name><tp:taxon-name-part taxon-name-part-type="genus" reg="Anoplodactylus">Anoplodactylus</tp:taxon-name-part> <tp:taxon-name-part taxon-name-part-type="species" reg="stylops">stylops</tp:taxon-name-part></tp:taxon-name><comment> <xref ref-type="bibr" rid="B13893543">Loman (1908)</xref>: 71, pl. 11, figs. 20–24.</comment></tp:nomenclature-citation></tp:nomenclature-citation-list></tp:nomenclature><tp:treatment-sec sec-type="materials"><title>Materials</title><list list-type="alpha-lower" list-content="occurrences"><list-item><p><bold>Type status:</bold> <named-content xmlns:xlink="http://www.w3.org/1999/xlink" content-type="dwc:typeStatus" xlink:type="simple">Other material</named-content>. <bold>Occurrence:</bold> individualID: <named-content xmlns:xlink="http://www.w3.org/1999/xlink" content-type="dwc:individualID" xlink:type="simple">TIO2007MJ04.001</named-content>; individualCount: <named-content xmlns:xlink="http://www.w3.org/1999/xlink" content-type="dwc:individualCount" xlink:type="simple">3</named-content>; sex: <named-content xmlns:xlink="http://www.w3.org/1999/xlink" content-type="dwc:sex" xlink:type="simple">1 male, 2 female</named-content>; lifeStage: <named-content xmlns:xlink="http://www.w3.org/1999/xlink" content-type="dwc:lifeStage" xlink:type="simple">adult</named-content>; occurrenceID: <named-content xmlns:xlink="http://www.w3.org/1999/xlink" content-type="dwc:occurrenceID" xlink:type="simple">9C58C538-7068-574D-913D-2F745FF169FC</named-content>; <bold>Taxon:</bold> scientificName: <named-content xmlns:xlink="http://www.w3.org/1999/xlink" content-type="dwc:scientificName" xlink:type="simple"><italic><tp:taxon-name><tp:taxon-name-part taxon-name-part-type="genus" reg="Anoplodactylus">Anoplodactylus</tp:taxon-name-part> <tp:taxon-name-part taxon-name-part-type="species" reg="tubiferus">tubiferus</tp:taxon-name-part></tp:taxon-name></italic> (Haswell, 1884)</named-content>; <bold>Location:</bold> verbatimLocality: <named-content xmlns:xlink="http://www.w3.org/1999/xlink" content-type="dwc:verbatimLocality" xlink:type="simple">Sansha Bay</named-content>; verbatimDepth: <named-content xmlns:xlink="http://www.w3.org/1999/xlink" content-type="dwc:verbatimDepth" xlink:type="simple">34 m</named-content>; verbatimLatitude: <named-content xmlns:xlink="http://www.w3.org/1999/xlink" content-type="dwc:verbatimLatitude" xlink:type="simple">26.45 N</named-content>; verbatimLongitude: <named-content xmlns:xlink="http://www.w3.org/1999/xlink" content-type="dwc:verbatimLongitude" xlink:type="simple">119.88 E</named-content>; <bold>Identification:</bold> identifiedBy: <named-content xmlns:xlink="http://www.w3.org/1999/xlink" content-type="dwc:identifiedBy" xlink:type="simple">Jianjia Wang</named-content>; <bold>Event:</bold> samplingProtocol: <named-content xmlns:xlink="http://www.w3.org/1999/xlink" content-type="dwc:samplingProtocol" xlink:type="simple">Box Corer</named-content>; year: <named-content xmlns:xlink="http://www.w3.org/1999/xlink" content-type="dwc:year" xlink:type="simple">2007</named-content>; month: <named-content xmlns:xlink="http://www.w3.org/1999/xlink" content-type="dwc:month" xlink:type="simple">1</named-content>; day: <named-content xmlns:xlink="http://www.w3.org/1999/xlink" content-type="dwc:day" xlink:type="simple">7</named-content>; habitat: <named-content xmlns:xlink="http://www.w3.org/1999/xlink" content-type="dwc:habitat" xlink:type="simple">mud</named-content></p></list-item><list-item><p><bold>Type status:</bold> <named-content xmlns:xlink="http://www.w3.org/1999/xlink" content-type="dwc:typeStatus" xlink:type="simple">Other material</named-content>. <bold>Occurrence:</bold> individualID: <named-content xmlns:xlink="http://www.w3.org/1999/xlink" content-type="dwc:individualID" xlink:type="simple">TIO2007XM22.003</named-content>; individualCount: <named-content xmlns:xlink="http://www.w3.org/1999/xlink" content-type="dwc:individualCount" xlink:type="simple">1</named-content>; sex: <named-content xmlns:xlink="http://www.w3.org/1999/xlink" content-type="dwc:sex" xlink:type="simple">1 male</named-content>; lifeStage: <named-content xmlns:xlink="http://www.w3.org/1999/xlink" content-type="dwc:lifeStage" xlink:type="simple">adult</named-content>; occurrenceID: <named-content xmlns:xlink="http://www.w3.org/1999/xlink" content-type="dwc:occurrenceID" xlink:type="simple">2B4B6ACD-742A-5EAB-A3CE-4602F1EC2612</named-content>; <bold>Taxon:</bold> scientificName: <named-content xmlns:xlink="http://www.w3.org/1999/xlink" content-type="dwc:scientificName" xlink:type="simple"><italic><tp:taxon-name><tp:taxon-name-part taxon-name-part-type="genus" reg="Anoplodactylus">Anoplodactylus</tp:taxon-name-part> <tp:taxon-name-part taxon-name-part-type="species" reg="tubiferus">tubiferus</tp:taxon-name-part></tp:taxon-name></italic> (Haswell, 1884)</named-content>; <bold>Location:</bold> island: <named-content xmlns:xlink="http://www.w3.org/1999/xlink" content-type="dwc:island" xlink:type="simple">Dongmenyu Islet</named-content>; country: <named-content xmlns:xlink="http://www.w3.org/1999/xlink" content-type="dwc:country" xlink:type="simple">China</named-content>; stateProvince: <named-content xmlns:xlink="http://www.w3.org/1999/xlink" content-type="dwc:stateProvince" xlink:type="simple">Fujian</named-content>; verbatimDepth: <named-content xmlns:xlink="http://www.w3.org/1999/xlink" content-type="dwc:verbatimDepth" xlink:type="simple">30 m</named-content>; verbatimLatitude: <named-content xmlns:xlink="http://www.w3.org/1999/xlink" content-type="dwc:verbatimLatitude" xlink:type="simple">23.72 N</named-content>; verbatimLongitude: <named-content xmlns:xlink="http://www.w3.org/1999/xlink" content-type="dwc:verbatimLongitude" xlink:type="simple">117.57 E</named-content>; <bold>Identification:</bold> identifiedBy: <named-content xmlns:xlink="http://www.w3.org/1999/xlink" content-type="dwc:identifiedBy" xlink:type="simple">Jianjia Wang</named-content>; <bold>Event:</bold> samplingProtocol: <named-content xmlns:xlink="http://www.w3.org/1999/xlink" content-type="dwc:samplingProtocol" xlink:type="simple">Trawl</named-content>; year: <named-content xmlns:xlink="http://www.w3.org/1999/xlink" content-type="dwc:year" xlink:type="simple">2007</named-content>; month: <named-content xmlns:xlink="http://www.w3.org/1999/xlink" content-type="dwc:month" xlink:type="simple">10</named-content>; day: <named-content xmlns:xlink="http://www.w3.org/1999/xlink" content-type="dwc:day" xlink:type="simple">11</named-content></p></list-item></list></tp:treatment-sec><tp:treatment-sec sec-type="Description"><title>Description</title><p>TIO2007MJ04.001 (male): Trunk extremely slender, not segmented; cephalic segment short, slightly contracted in the middle, proximal part sub-triangular. Lateral processes elongated and columnar, separated by about three times their diameters, with long dorsodistal setae arranged in a semi-circular shape. Ocular tubercle located at anterior margin of cephalic segment; slender cylindrical shape, with a length approximately 6 times its base diameter; four eyes located at the top, with one pair on each side. Proboscis approximately 2/5 length of the trunk, tube-shaped, slightly contracted in the middle. Abdomen long and slender, tapering distally, horizontally backwards, without basal articulation. Chelifore 2-segmented; scape slender and rod-shaped, about 4/5 length of the proboscis, dorsally with long setae; chela about one-third of the scape; fingers slender, distally curved, peripherally with setae. Ovigers slender, six-articled; the third article longest, appears to be segmented close to the proximal end; the fourth article slightly curved and slightly longer than the fifth article; the sixth article extremely short, about 1/4 the length of the fifth article. The length of the second pair of legs 4.72 mm; major articles with long dorsal setae; first coxae with long dorsodistally setae; second coxae with long dorsal setae; cement glands slender tube-shaped, long, irregularly curved, located at proximal 2/5 of the femur; propodus bent proximally, with two heel spines; ten sole spines, distally flat and bent towards the main claw; main claw strong, slightly curved distally, about 3/4 the length of the propodus; auxiliary claws extremely weak and not obvious, about 1/20 the length of the main claw (Fig. <xref ref-type="fig" rid="F13721757">5</xref>E and F).</p></tp:treatment-sec><tp:treatment-sec sec-type="Distribution"><title>Distribution</title><p>This species is widely distributed in the Indo-West Pacific Region, including Japan, South Korea, Philippines, Indonesia, Australia, India, Maldives, Madagascar, Seychelles, Persian Gulf and Aden Gulf, with a depth range of 2 - 235 m (<xref ref-type="bibr" rid="B13689574">Müller 1989</xref>, <xref ref-type="bibr" rid="B13643667">Müller 1993</xref>, <xref ref-type="bibr" rid="B13689584">Arango 2003</xref>, <xref ref-type="bibr" rid="B13688314">Lee 2020</xref>, <xref ref-type="bibr" rid="B13688349">Miyazaki 2022</xref>). The specimens collected in Sansha Bay and Dongmenyu Islet of Fujian in this study are new records of this species in China and the depth is consistent with previous records.</p></tp:treatment-sec><tp:treatment-sec sec-type="Remarks"><title>Remarks</title><p>The species in the genus <italic><tp:taxon-name><tp:taxon-name-part taxon-name-part-type="genus" reg="Anoplodactylus">Anoplodactylus</tp:taxon-name-part></tp:taxon-name></italic> are difficult to distinguish, while this species is very distinct with slender body, long setae on lateral processes and unique long cement gland tube (Fig. <xref ref-type="fig" rid="F13721757">5</xref>A-E). This species can be easily distinguished from <italic><tp:taxon-name><tp:taxon-name-part taxon-name-part-type="genus" reg="Anoplodactylus">Anoplodactylus</tp:taxon-name-part> <tp:taxon-name-part taxon-name-part-type="species" reg="erectus">erectus</tp:taxon-name-part></tp:taxon-name></italic> <xref ref-type="bibr" rid="B13893411">Cole 1904</xref>, <italic><tp:taxon-name><tp:taxon-name-part taxon-name-part-type="genus" reg="Anoplodactylus">Anoplodactylus</tp:taxon-name-part> <tp:taxon-name-part taxon-name-part-type="species" reg="glandulifer">glandulifer</tp:taxon-name-part></tp:taxon-name></italic> <xref ref-type="bibr" rid="B13896258">Stock 1954</xref>, <italic><tp:taxon-name><tp:taxon-name-part taxon-name-part-type="genus" reg="Anoplodactylus">Anoplodactylus</tp:taxon-name-part> <tp:taxon-name-part taxon-name-part-type="species" reg="eroticus">eroticus</tp:taxon-name-part></tp:taxon-name></italic> <xref ref-type="bibr" rid="B13896267">Stock 1968</xref> and the two indeterminate species in Taiwan, having the slender habit and the distinct intervals between lateral processes (Fig. <xref ref-type="fig" rid="F13721757">5</xref>)</p><p>Our specimen is basically consistent with previous descriptions and figures (<xref ref-type="bibr" rid="B13696526">Haswell 1884</xref>, <xref ref-type="bibr" rid="B13689584">Arango 2003</xref>, <xref ref-type="bibr" rid="B13688314">Lee 2020</xref>). <xref ref-type="bibr" rid="B13689574">Müller (1989)</xref> showed the dorsodistally slender tubercles on the femur and first tibia, while the specimens collected in <xref ref-type="bibr" rid="B13696517">Staples (1982)</xref>, <xref ref-type="bibr" rid="B13688314">Lee (2020)</xref> and this study have the dorsodistally small tubercles with long setae (Fig. <xref ref-type="fig" rid="F13721757">5</xref>E).</p></tp:treatment-sec><tp:treatment-sec><!--Section generated to contain objects referenced in tp:taxon-treatment.--><fig-group id="F13721757" position="float" orientation="portrait"><caption><p><italic><tp:taxon-name><tp:taxon-name-part taxon-name-part-type="genus" reg="Anoplodactylus">Anoplodactylus</tp:taxon-name-part> <tp:taxon-name-part taxon-name-part-type="species" reg="tubiferus">tubiferus</tp:taxon-name-part></tp:taxon-name></italic> (TIO2007MJ04.001, female):</p></caption><fig id="F13721762" position="float" orientation="portrait"><object-id xmlns:xlink="http://www.w3.org/1999/xlink" content-type="arpha" xlink:type="simple">DB1BFEBD-FC6E-52CC-9195-B01C43D906E7</object-id><object-id xmlns:xlink="http://www.w3.org/1999/xlink" content-type="doi" xlink:type="simple">10.3897/BDJ.14.e180969.figure5a</object-id><label>Figure 5a.</label><caption><p>Female (TIO2007MJ04.001), trunk, dorsal view. Scale bar 0.5 mm;</p></caption><graphic xmlns:xlink="http://www.w3.org/1999/xlink" xlink:href="bdj-14-e180969-g005_a.png" xlink:type="simple" position="float" orientation="portrait" id="oo_1479352.png"><uri content-type="original_file" xlink:type="simple">https://binary.pensoft.net/fig/1479352</uri></graphic></fig><fig id="F13721763" position="float" orientation="portrait"><object-id xmlns:xlink="http://www.w3.org/1999/xlink" content-type="arpha" xlink:type="simple">A62D7D0B-D8D4-55B7-9761-C4DAB6E14F63</object-id><object-id xmlns:xlink="http://www.w3.org/1999/xlink" content-type="doi" xlink:type="simple">10.3897/BDJ.14.e180969.figure5b</object-id><label>Figure 5b.</label><caption><p>Female (TIO2007MJ04.001), trunk, ventral view. Scale bar 0.5 mm;</p></caption><graphic xmlns:xlink="http://www.w3.org/1999/xlink" xlink:href="bdj-14-e180969-g005_b.png" xlink:type="simple" position="float" orientation="portrait" id="oo_1479353.png"><uri content-type="original_file" xlink:type="simple">https://binary.pensoft.net/fig/1479353</uri></graphic></fig><fig id="F13721764" position="float" orientation="portrait"><object-id xmlns:xlink="http://www.w3.org/1999/xlink" content-type="arpha" xlink:type="simple">5BDC7109-662A-59BA-84E2-296F0B51652A</object-id><object-id xmlns:xlink="http://www.w3.org/1999/xlink" content-type="doi" xlink:type="simple">10.3897/BDJ.14.e180969.figure5c</object-id><label>Figure 5c.</label><caption><p>Male (TIO2007MJ04.001), trunk, dorsal view. Scale bar = 0.5 mm;</p></caption><graphic xmlns:xlink="http://www.w3.org/1999/xlink" xlink:href="bdj-14-e180969-g005_c.png" xlink:type="simple" position="float" orientation="portrait" id="oo_1479354.png"><uri content-type="original_file" xlink:type="simple">https://binary.pensoft.net/fig/1479354</uri></graphic></fig><fig id="F13721765" position="float" orientation="portrait"><object-id xmlns:xlink="http://www.w3.org/1999/xlink" content-type="arpha" xlink:type="simple">61268C51-2747-58B2-B2B2-9279A724FAC7</object-id><object-id xmlns:xlink="http://www.w3.org/1999/xlink" content-type="doi" xlink:type="simple">10.3897/BDJ.14.e180969.figure5d</object-id><label>Figure 5d.</label><caption><p>Male (TIO2007MJ04.001), trunk, ventral view. Scale bar = 0.5 mm;</p></caption><graphic xmlns:xlink="http://www.w3.org/1999/xlink" xlink:href="bdj-14-e180969-g005_d.png" xlink:type="simple" position="float" orientation="portrait" id="oo_1479357.png"><uri content-type="original_file" xlink:type="simple">https://binary.pensoft.net/fig/1479357</uri></graphic></fig><fig id="F13721766" position="float" orientation="portrait"><object-id xmlns:xlink="http://www.w3.org/1999/xlink" content-type="arpha" xlink:type="simple">82923064-9606-5AA1-968F-1F565DE5E65F</object-id><object-id xmlns:xlink="http://www.w3.org/1999/xlink" content-type="doi" xlink:type="simple">10.3897/BDJ.14.e180969.figure5e</object-id><label>Figure 5e.</label><caption><p>Male (TIO2007MJ04.001), leg 4. Scale bar = 0.5 mm;</p></caption><graphic xmlns:xlink="http://www.w3.org/1999/xlink" xlink:href="bdj-14-e180969-g005_e.png" xlink:type="simple" position="float" orientation="portrait" id="oo_1479358.png"><uri content-type="original_file" xlink:type="simple">https://binary.pensoft.net/fig/1479358</uri></graphic></fig><fig id="F13721767" position="float" orientation="portrait"><object-id xmlns:xlink="http://www.w3.org/1999/xlink" content-type="arpha" xlink:type="simple">62B27DA8-7BE7-59EB-88AE-4FDB6494259D</object-id><object-id xmlns:xlink="http://www.w3.org/1999/xlink" content-type="doi" xlink:type="simple">10.3897/BDJ.14.e180969.figure5f</object-id><label>Figure 5f.</label><caption><p>Male (TIO2007MJ04.001), tarsus, propodus and claw of leg 4, enlarged. Scale bar = 0.1 mm.</p></caption><graphic xmlns:xlink="http://www.w3.org/1999/xlink" xlink:href="bdj-14-e180969-g005_f.png" xlink:type="simple" position="float" orientation="portrait" id="oo_1479360.png"><uri content-type="original_file" xlink:type="simple">https://binary.pensoft.net/fig/1479360</uri></graphic></fig></fig-group></tp:treatment-sec><ref-list><ref id="B13696526"><element-citation xmlns:xlink="http://www.w3.org/1999/xlink" publication-type="article" xlink:type="simple"><person-group person-group-type="author"><name name-style="western"><surname>Haswell</surname><given-names>W. A.</given-names></name></person-group><year>1884</year><article-title>On the <tp:taxon-name><tp:taxon-name-part taxon-name-part-type="class">Pycnogonida</tp:taxon-name-part></tp:taxon-name> of the Australian coast, with descriptions of new species</article-title><source>Proceedings Linnean Society of New South Wales</source><volume>9</volume><fpage>1021</fpage><lpage>1033</lpage></element-citation></ref><ref id="B13893411"><element-citation xmlns:xlink="http://www.w3.org/1999/xlink" publication-type="article" xlink:type="simple"><person-group person-group-type="author"><name name-style="western"><surname>Cole</surname><given-names>L. J.</given-names></name></person-group><year>1904</year><article-title><tp:taxon-name><tp:taxon-name-part taxon-name-part-type="class">Pycnogonida</tp:taxon-name-part></tp:taxon-name> of the West Coast of North America</article-title><source>Harriman Alaska Expedition</source><volume>10</volume><fpage>249</fpage><lpage>330</lpage><pub-id pub-id-type="doi">10.5962/bhl.title.9890</pub-id></element-citation></ref><ref id="B13643667"><element-citation xmlns:xlink="http://www.w3.org/1999/xlink" publication-type="book" xlink:type="simple"><person-group person-group-type="author"><name name-style="western"><surname>Müller</surname><given-names>H. G.</given-names></name></person-group><year>1993</year><source>World catalogue and bibliography of the recent <tp:taxon-name><tp:taxon-name-part taxon-name-part-type="class">Pycnogonida</tp:taxon-name-part></tp:taxon-name></source><publisher-name>Wiss Verlag</publisher-name><publisher-loc>Wetzlar</publisher-loc></element-citation></ref><ref id="B13893477"><element-citation xmlns:xlink="http://www.w3.org/1999/xlink" publication-type="article" xlink:type="simple"><person-group person-group-type="author"><name name-style="western"><surname>Stock</surname><given-names>J. H.</given-names></name></person-group><year>1994</year><article-title>Indo-West Pacific <tp:taxon-name><tp:taxon-name-part taxon-name-part-type="class">Pycnogonida</tp:taxon-name-part></tp:taxon-name> collected by some major oceanographic expeditions</article-title><source>Beaufortia</source><volume>44</volume><issue>3</issue><fpage>17</fpage><lpage>77</lpage></element-citation></ref><ref id="B13689584"><element-citation xmlns:xlink="http://www.w3.org/1999/xlink" publication-type="article" xlink:type="simple"><person-group person-group-type="author"><name name-style="western"><surname>Arango</surname><given-names>C. P.</given-names></name></person-group><year>2003</year><article-title>Sea spiders (<tp:taxon-name><tp:taxon-name-part taxon-name-part-type="class">Pycnogonida</tp:taxon-name-part></tp:taxon-name>, <tp:taxon-name><tp:taxon-name-part taxon-name-part-type="phylum">Arthropoda</tp:taxon-name-part></tp:taxon-name>) from the Great Barrier Reef, Australia: new species, new records and ecological annotations</article-title><source>Journal of Natural History</source><volume>37</volume><issue>22</issue><fpage>2723</fpage><lpage>2772</lpage><pub-id pub-id-type="doi">10.1080/00222930210158771</pub-id></element-citation></ref><ref id="B13688314"><element-citation xmlns:xlink="http://www.w3.org/1999/xlink" publication-type="thesis" xlink:type="simple"><person-group person-group-type="author"><name name-style="western"><surname>Lee</surname><given-names>D.</given-names></name></person-group><year>2020</year><source>Systematic studies on the sea spiders (<tp:taxon-name><tp:taxon-name-part taxon-name-part-type="phylum">Arthropoda</tp:taxon-name-part></tp:taxon-name>: <tp:taxon-name><tp:taxon-name-part taxon-name-part-type="class">Pycnogonida</tp:taxon-name-part></tp:taxon-name>) from Korean waters</source><publisher-name>Seoul National University</publisher-name></element-citation></ref><ref id="B13688349"><element-citation xmlns:xlink="http://www.w3.org/1999/xlink" publication-type="article" xlink:type="simple"><person-group person-group-type="author"><name name-style="western"><surname>Miyazaki</surname><given-names>K.</given-names></name></person-group><year>2022</year><article-title>A taxonomic list of sea spiders (<tp:taxon-name><tp:taxon-name-part taxon-name-part-type="phylum">Arthropoda</tp:taxon-name-part></tp:taxon-name>, <tp:taxon-name><tp:taxon-name-part taxon-name-part-type="class">Pycnogonida</tp:taxon-name-part></tp:taxon-name>) from Japanese Waters</article-title><source>Zoological Science</source><volume>39</volume><issue>1</issue><pub-id pub-id-type="doi">10.2108/zs210077</pub-id></element-citation></ref><ref id="B13893420"><element-citation xmlns:xlink="http://www.w3.org/1999/xlink" publication-type="article" xlink:type="simple"><person-group person-group-type="author"><name name-style="western"><surname>Carpenter</surname><given-names>G. H.</given-names></name></person-group><year>1907</year><article-title><tp:taxon-name><tp:taxon-name-part taxon-name-part-type="class">Pycnogonida</tp:taxon-name-part></tp:taxon-name>. The Percy Sladen Trust Expedition to the Indian Ocean</article-title><source>Transactions of the Linnean Society of London, ser. 2</source><volume>12</volume><fpage>95</fpage><lpage>101</lpage></element-citation></ref><ref id="B13893543"><element-citation xmlns:xlink="http://www.w3.org/1999/xlink" publication-type="book" xlink:type="simple"><person-group person-group-type="author"><name name-style="western"><surname>Loman</surname><given-names>J. C.C.</given-names></name></person-group><year>1908</year><source>Die pantopoden der Siboga-expedition mit berücksichtigung der arten Australiens und des tropischen Indik</source><publisher-name>Buchhandlung und druckerei vormals EJ Brill</publisher-name></element-citation></ref><ref id="B13689574"><element-citation xmlns:xlink="http://www.w3.org/1999/xlink" publication-type="article" xlink:type="simple"><person-group person-group-type="author"><name name-style="western"><surname>Müller</surname><given-names>H. G.</given-names></name></person-group><year>1989</year><article-title><tp:taxon-name><tp:taxon-name-part taxon-name-part-type="class">Pycnogonida</tp:taxon-name-part></tp:taxon-name> from the Gulf of Aden, northern Indian Ocean</article-title><source>Senckenbergiana Maritima</source><volume>20</volume><issue>5-6</issue><fpage>277</fpage><lpage>290</lpage></element-citation></ref><ref id="B13896258"><element-citation xmlns:xlink="http://www.w3.org/1999/xlink" publication-type="article" xlink:type="simple"><person-group person-group-type="author"><name name-style="western"><surname>Stock</surname><given-names>J. H.</given-names></name></person-group><year>1954</year><article-title><tp:taxon-name><tp:taxon-name-part taxon-name-part-type="class">Pycnogonida</tp:taxon-name-part></tp:taxon-name> from Indo-West-Pacific, Australian, and New Zealand Waters. Papers from Dr Th. Mortensen's Pacific Expedition 1914-1916.</article-title><source>Videnskabelige Meddelelser fra Dansk Naturhistorisk Forening i Kjøbenhavn</source><volume>116</volume><fpage>1</fpage><lpage>168</lpage></element-citation></ref><ref id="B13896267"><element-citation xmlns:xlink="http://www.w3.org/1999/xlink" publication-type="article" xlink:type="simple"><person-group person-group-type="author"><name name-style="western"><surname>Stock</surname><given-names>J. H.</given-names></name></person-group><year>1968</year><article-title><tp:taxon-name><tp:taxon-name-part taxon-name-part-type="class">Pycnogonida</tp:taxon-name-part></tp:taxon-name> collected by the Galathea and Anton Bruun in the Indian and Pacific Oceans</article-title><source>Videnskabelige Meddelelser Dansk Naturhistorisk Forening</source><volume>131</volume><fpage>7</fpage><lpage>65</lpage></element-citation></ref><ref id="B13696517"><element-citation xmlns:xlink="http://www.w3.org/1999/xlink" publication-type="article" xlink:type="simple"><person-group person-group-type="author"><name name-style="western"><surname>Staples</surname><given-names>D. A.</given-names></name></person-group><year>1982</year><article-title><tp:taxon-name><tp:taxon-name-part taxon-name-part-type="class">Pycnogonida</tp:taxon-name-part></tp:taxon-name> of the Calliope River and Auckland Creek, Queensland</article-title><source>Memoirs of the Queensland Museum</source><volume>20</volume><issue>3</issue><fpage>455</fpage><lpage>471</lpage></element-citation></ref></ref-list></tp:taxon-treatment>
