# Supplementary material for: Pycnogonida (Arthropoda) from the Marine Biological Sample Museum in the Third Institute of Oceanography of MNR, with some new records and a checklist of Fujian, China
Source: Biodivers Data J. 2026 Mar 16;14:e180969. doi: 10.3897/BDJ.14.e180969 (PMC13010170; doi:10.3897/BDJ.14.e180969)
Supplement: XML Treatment for Ammothea hilgendorfi [file BDJ.14.e180969-treatment9.xml]

<!DOCTYPE tp:taxon-treatment
  PUBLIC "-//TaxonX//DTD Taxonomic Treatment Publishing DTD v0 20100105//EN" "tax-treatment-NSO.dtd">
<tp:taxon-treatment xmlns:tp="http://www.plazi.org/taxpub"><tp:treatment-meta><mixed-citation publication-type="journal"><person-group><name><surname>Wang</surname><given-names>Jianjia</given-names></name><name><surname>Yang</surname><given-names>Yanyan</given-names></name><name><surname>Huang</surname><given-names>Dingyong</given-names></name><name><surname>Wang</surname><given-names>Chunguang</given-names></name><name><surname>Zhang</surname><given-names>Feng</given-names></name></person-group><article-title><tp:taxon-name><tp:taxon-name-part taxon-name-part-type="class">Pycnogonida</tp:taxon-name-part></tp:taxon-name> (<tp:taxon-name><tp:taxon-name-part taxon-name-part-type="phylum">Arthropoda</tp:taxon-name-part></tp:taxon-name>) from the Marine Biological Sample Museum in the Third Institute of Oceanography of MNR, with some new records and a checklist of Fujian, China</article-title><source>Biodivers Data J</source><day>16</day><month>03</month><year>2026</year><volume>14</volume><pub-id pub-id-type="doi">10.3897/BDJ.14.e180969</pub-id></mixed-citation></tp:treatment-meta><tp:nomenclature><tp:taxon-name><object-id xmlns:xlink="http://www.w3.org/1999/xlink" content-type="arpha" xlink:type="simple">B3AB5755-9EEB-5EED-83FE-DD6967D675F4</object-id><tp:taxon-name-part taxon-name-part-type="genus">Ammothea</tp:taxon-name-part> <tp:taxon-name-part taxon-name-part-type="species">hilgendorfi</tp:taxon-name-part></tp:taxon-name><tp:taxon-authority>(Böhm, 1879)</tp:taxon-authority></tp:nomenclature><tp:treatment-sec sec-type="Distribution"><title>Distribution</title><p>Global distribution.</p></tp:treatment-sec><tp:treatment-sec sec-type="Notes"><title>Notes</title><p>Pingtan, Fuqing, Xiamen (<xref ref-type="bibr" rid="B13721016">Wang et al. 1996</xref>; <xref ref-type="bibr" rid="B13643592">Wang et al. 2020</xref>).</p></tp:treatment-sec><ref-list><ref id="B13721016"><element-citation xmlns:xlink="http://www.w3.org/1999/xlink" publication-type="article" xlink:type="simple"><person-group person-group-type="author"><name name-style="western"><surname>Wang</surname><given-names>J. J.</given-names></name><name name-style="western"><surname>Huang</surname><given-names>Z. G.</given-names></name><name name-style="western"><surname>Li</surname><given-names>C. Y.</given-names></name><name name-style="western"><surname>Zheng</surname><given-names>C. X.</given-names></name><name name-style="western"><surname>Lin</surname><given-names>N.</given-names></name><name name-style="western"><surname>Yan</surname><given-names>S. K.</given-names></name></person-group><year>1996</year><article-title>Research on fouling organisms in Xiamen Port cage aquaculture farm</article-title><source>Acta Oceanologica Sinica</source><volume>18</volume><issue>5</issue><fpage>93</fpage><lpage>102</lpage><comment content-type="language">Chinese</comment></element-citation></ref><ref id="B13643592"><element-citation xmlns:xlink="http://www.w3.org/1999/xlink" publication-type="article" xlink:type="simple"><person-group person-group-type="author"><name name-style="western"><surname>Wang</surname><given-names>J. J.</given-names></name><name name-style="western"><surname>Lin</surname><given-names>H. S.</given-names></name><name name-style="western"><surname>Huang</surname><given-names>D. Y.</given-names></name><name name-style="western"><surname>Zheng</surname><given-names>X. Q.</given-names></name><name name-style="western"><surname>Liu</surname><given-names>Q. H.</given-names></name><name name-style="western"><surname>Wang</surname><given-names>J. J.</given-names></name><name name-style="western"><surname>Niu</surname><given-names>W. T.</given-names></name><name name-style="western"><surname>Zhang</surname><given-names>F</given-names></name></person-group><year>2020</year><article-title>Recent collections of sea spiders (<tp:taxon-name><tp:taxon-name-part taxon-name-part-type="phylum">Arthropoda</tp:taxon-name-part></tp:taxon-name>: <tp:taxon-name><tp:taxon-name-part taxon-name-part-type="class">Pycnogonida</tp:taxon-name-part></tp:taxon-name>) from China seas, with some new records and a checklist of the area</article-title><source>Zootaxa</source><volume>4802</volume><issue>2</issue><pub-id pub-id-type="doi">10.11646/zootaxa.4802.2.9</pub-id></element-citation></ref></ref-list></tp:taxon-treatment>
