# Supplementary material for: Pycnogonida (Arthropoda) from the Marine Biological Sample Museum in the Third Institute of Oceanography of MNR, with some new records and a checklist of Fujian, China
Source: Biodivers Data J. 2026 Mar 16;14:e180969. doi: 10.3897/BDJ.14.e180969 (PMC13010170; doi:10.3897/BDJ.14.e180969)
Supplement: XML Treatment for Callipallene dubiosa [file BDJ.14.e180969-treatment18.xml]

<!DOCTYPE tp:taxon-treatment
  PUBLIC "-//TaxonX//DTD Taxonomic Treatment Publishing DTD v0 20100105//EN" "tax-treatment-NSO.dtd">
<tp:taxon-treatment xmlns:tp="http://www.plazi.org/taxpub"><tp:treatment-meta><mixed-citation publication-type="journal"><person-group><name><surname>Wang</surname><given-names>Jianjia</given-names></name><name><surname>Yang</surname><given-names>Yanyan</given-names></name><name><surname>Huang</surname><given-names>Dingyong</given-names></name><name><surname>Wang</surname><given-names>Chunguang</given-names></name><name><surname>Zhang</surname><given-names>Feng</given-names></name></person-group><article-title><tp:taxon-name><tp:taxon-name-part taxon-name-part-type="class">Pycnogonida</tp:taxon-name-part></tp:taxon-name> (<tp:taxon-name><tp:taxon-name-part taxon-name-part-type="phylum">Arthropoda</tp:taxon-name-part></tp:taxon-name>) from the Marine Biological Sample Museum in the Third Institute of Oceanography of MNR, with some new records and a checklist of Fujian, China</article-title><source>Biodivers Data J</source><day>16</day><month>03</month><year>2026</year><volume>14</volume><pub-id pub-id-type="doi">10.3897/BDJ.14.e180969</pub-id></mixed-citation></tp:treatment-meta><tp:nomenclature><tp:taxon-name><object-id xmlns:xlink="http://www.w3.org/1999/xlink" content-type="arpha" xlink:type="simple">4EBFE14C-5DFC-5D4F-A8B1-0F038A5FE4BA</object-id><tp:taxon-name-part taxon-name-part-type="genus">Callipallene</tp:taxon-name-part> <tp:taxon-name-part taxon-name-part-type="species">dubiosa</tp:taxon-name-part></tp:taxon-name><tp:taxon-authority>Hedgpeth, 1949</tp:taxon-authority></tp:nomenclature><tp:treatment-sec sec-type="Distribution"><title>Distribution</title><p>Indo-West Pacific.</p></tp:treatment-sec><tp:treatment-sec sec-type="Notes"><title>Notes</title><p>Ximen (<xref ref-type="bibr" rid="B13896258">Stock 1954</xref>), Hong Kong (<xref ref-type="bibr" rid="B13643614">Bamber 1997</xref>).</p></tp:treatment-sec><ref-list><ref id="B13896258"><element-citation xmlns:xlink="http://www.w3.org/1999/xlink" publication-type="article" xlink:type="simple"><person-group person-group-type="author"><name name-style="western"><surname>Stock</surname><given-names>J. H.</given-names></name></person-group><year>1954</year><article-title><tp:taxon-name><tp:taxon-name-part taxon-name-part-type="class">Pycnogonida</tp:taxon-name-part></tp:taxon-name> from Indo-West-Pacific, Australian, and New Zealand Waters. Papers from Dr Th. Mortensen's Pacific Expedition 1914-1916.</article-title><source>Videnskabelige Meddelelser fra Dansk Naturhistorisk Forening i Kjøbenhavn</source><volume>116</volume><fpage>1</fpage><lpage>168</lpage></element-citation></ref><ref id="B13643614"><element-citation xmlns:xlink="http://www.w3.org/1999/xlink" publication-type="article" xlink:type="simple"><person-group person-group-type="author"><name name-style="western"><surname>Bamber</surname><given-names>R. N.</given-names></name></person-group><year>1997</year><article-title>Pycnogonids (<tp:taxon-name><tp:taxon-name-part taxon-name-part-type="phylum">Arthropoda</tp:taxon-name-part></tp:taxon-name>: <tp:taxon-name><tp:taxon-name-part taxon-name-part-type="class">Pycnogonida</tp:taxon-name-part></tp:taxon-name>) from the Cape D' Aguilar Marine Reserve, Hong Kong</article-title><source>The Marine Flora and Fauna of Hong Kong and Southern China IV</source><fpage>143</fpage><lpage>158</lpage><pub-id pub-id-type="doi">10.1515/9789882202184-013</pub-id></element-citation></ref></ref-list></tp:taxon-treatment>
