# Supplementary material for: Pycnogonida (Arthropoda) from the Marine Biological Sample Museum in the Third Institute of Oceanography of MNR, with some new records and a checklist of Fujian, China
Source: Biodivers Data J. 2026 Mar 16;14:e180969. doi: 10.3897/BDJ.14.e180969 (PMC13010170; doi:10.3897/BDJ.14.e180969)
Supplement: XML Treatment for Anoplodactylus glandulifer [file BDJ.14.e180969-treatment23.xml]

<!DOCTYPE tp:taxon-treatment
  PUBLIC "-//TaxonX//DTD Taxonomic Treatment Publishing DTD v0 20100105//EN" "tax-treatment-NSO.dtd">
<tp:taxon-treatment xmlns:tp="http://www.plazi.org/taxpub"><tp:treatment-meta><mixed-citation publication-type="journal"><person-group><name><surname>Wang</surname><given-names>Jianjia</given-names></name><name><surname>Yang</surname><given-names>Yanyan</given-names></name><name><surname>Huang</surname><given-names>Dingyong</given-names></name><name><surname>Wang</surname><given-names>Chunguang</given-names></name><name><surname>Zhang</surname><given-names>Feng</given-names></name></person-group><article-title><tp:taxon-name><tp:taxon-name-part taxon-name-part-type="class">Pycnogonida</tp:taxon-name-part></tp:taxon-name> (<tp:taxon-name><tp:taxon-name-part taxon-name-part-type="phylum">Arthropoda</tp:taxon-name-part></tp:taxon-name>) from the Marine Biological Sample Museum in the Third Institute of Oceanography of MNR, with some new records and a checklist of Fujian, China</article-title><source>Biodivers Data J</source><day>16</day><month>03</month><year>2026</year><volume>14</volume><pub-id pub-id-type="doi">10.3897/BDJ.14.e180969</pub-id></mixed-citation></tp:treatment-meta><tp:nomenclature><tp:taxon-name><object-id xmlns:xlink="http://www.w3.org/1999/xlink" content-type="arpha" xlink:type="simple">C20F0FBF-F6CF-5D56-AC33-333AD42D18C8</object-id><tp:taxon-name-part taxon-name-part-type="genus">Anoplodactylus</tp:taxon-name-part> <tp:taxon-name-part taxon-name-part-type="species">glandulifer</tp:taxon-name-part></tp:taxon-name><tp:taxon-authority>Stock, 1954</tp:taxon-authority></tp:nomenclature><tp:treatment-sec sec-type="Distribution"><title>Distribution</title><p>Widely distributed in the Indo-Pacific and North Atlantic.</p></tp:treatment-sec><tp:treatment-sec sec-type="Notes"><title>Notes</title><p>Xiamen (<xref ref-type="bibr" rid="B13721057">Huang 2006</xref>).</p></tp:treatment-sec><ref-list><ref id="B13721057"><element-citation xmlns:xlink="http://www.w3.org/1999/xlink" publication-type="book" xlink:type="simple"><person-group person-group-type="author"><name name-style="western"><surname>Huang</surname><given-names>Z. G.</given-names></name></person-group><year>2006</year><source>Diversity of species in Xiamen Bay, China</source><publisher-name>China Ocean Press</publisher-name><publisher-loc>Beijing</publisher-loc><size units="page">587</size><comment content-type="language">Chinese</comment></element-citation></ref></ref-list></tp:taxon-treatment>
